# Supplementary material for: Genetically predicted CXCL16 expression is associated with Parkinson’s disease risk and peripheral immune cell dysregulation: a two-sample mendelian randomization study
Source: Mol Brain. 2026 Jun 30;19:52. doi: 10.1186/s13041-026-01324-z (PMC13321530; doi:10.1186/s13041-026-01324-z)
Supplement: Supplementary file 7 — Supplementary Material 7. [file 13041_2026_1324_MOESM7_ESM.xlsx]

## Sheet: Table S1 - PANoptosis Genes
Table S1. List of 30 PANoptosis-related genes included in this study.
Gene_Symbol	Function_Category	Mean_F_statistic	eQTL_available
ZBP1	Z-DNA-binding protein 1		No
RIPK3	Receptor-interacting serine/threonine-protein kinase 3		No
RIPK1	Receptor-interacting serine/threonine-protein kinase 1		No
CASP8	Caspase-8		No
NLRP3	NACHT, LRR and PYD domains-containing protein 3		No
FADD	FAS-associated death domain protein		No
AIM2	Interferon-inducible protein AIM2		No
PYRIN	MEFV Innate Immunity Regulator		No
ASC	Apoptosis-associated speck-like protein containing a CARD		No
CASP1	Caspase-1		No
CASP3	Caspase-3		No
GSDMD	Gasdermin-D		No
MLKL	Mixed lineage kinase domain-like protein		No
GSDME	Gasdermin-E		No
MAP3K7	Mitogen-activated protein kinase kinase kinase 7		No
RBCK1	RanBP-type and C3HC4-type zinc finger-containing protein 1		No
CXCL16	C-X-C motif chemokine 16		No
DST	Dystonin		No
IKZF3	Zinc finger protein Aiolos		No
NFKBIA	NF-kappa-B inhibitor alpha		No
SMD7	SMAD Family Member 7		No
RPA3	Replication Protein A3		No
UBE2L6	Ubiquitin Conjugating Enzyme E2 L6		No
RDX	Radixin		No
MEFV	MEFV Innate Immunity Regulator		No
LCN2	Lipocalin 2		No
IFI27	Interferon Alpha Inducible Protein 27		No
HSP90AB1	Heat Shock Protein 90 Alpha Family Class B Member 1		No
CASP6	Caspase-6		No

## Sheet: Table S2 - Immune Phenotypes
Table S2. Information on 731 immune cell phenotypes (Orrù et al. 2020, IEU OpenGWAS).
id	Trait type	Panel	Statistical trait name	Trait	GWAS Catalog Accession Number
ebi-a-GCST90001391	Relative count	B cell	BC_Trait1	IgD+ %B cell	GCST90001391
ebi-a-GCST90001392	Absolute count	B cell	BC_Trait10	IgD+ CD38br AC	GCST90001392
ebi-a-GCST90001393	Relative count	B cell	BC_Trait11	IgD+ CD38dim %B cell	GCST90001393
ebi-a-GCST90001394	Absolute count	B cell	BC_Trait12	IgD+ CD38dim AC	GCST90001394
ebi-a-GCST90001395	Relative count	B cell	BC_Trait13	IgD+ CD38- %B cell	GCST90001395
ebi-a-GCST90001396	Absolute count	B cell	BC_Trait14	IgD+ CD38- AC	GCST90001396
ebi-a-GCST90001397	Relative count	B cell	BC_Trait17	Unsw mem %B cell	GCST90001397
ebi-a-GCST90001398	Absolute count	B cell	BC_Trait18	Unsw mem AC	GCST90001398
ebi-a-GCST90001399	Relative count	B cell	BC_Trait19	IgD- CD27- %B cell	GCST90001399
ebi-a-GCST90001400	Absolute count	B cell	BC_Trait2	IgD+ AC	GCST90001400
ebi-a-GCST90001401	Absolute count	B cell	BC_Trait20	IgD- CD27- AC	GCST90001401
ebi-a-GCST90001402	Relative count	B cell	BC_Trait21	Sw mem %B cell	GCST90001402
ebi-a-GCST90001403	Absolute count	B cell	BC_Trait22	Sw mem AC	GCST90001403
ebi-a-GCST90001404	Relative count	B cell	BC_Trait23	PB/PC %B cell	GCST90001404
ebi-a-GCST90001405	Absolute count	B cell	BC_Trait24	PB/PC AC	GCST90001405
ebi-a-GCST90001406	Relative count	B cell	BC_Trait25	Memory B cell %B cell	GCST90001406
ebi-a-GCST90001407	Absolute count	B cell	BC_Trait26	Memory B cell AC	GCST90001407
ebi-a-GCST90001408	Relative count	B cell	BC_Trait27	Naive-mature B cell %B cell	GCST90001408
ebi-a-GCST90001409	Absolute count	B cell	BC_Trait28	Naive-mature B cell AC	GCST90001409
ebi-a-GCST90001410	Relative count	B cell	BC_Trait3	IgD- CD38br %B cell	GCST90001410
ebi-a-GCST90001411	Relative count	B cell	BC_Trait31	IgD+ CD24+ %B cell	GCST90001411
ebi-a-GCST90001412	Absolute count	B cell	BC_Trait32	IgD+ CD24+ AC	GCST90001412
ebi-a-GCST90001413	Relative count	B cell	BC_Trait33	IgD- CD24- %B cell	GCST90001413
ebi-a-GCST90001414	Absolute count	B cell	BC_Trait34	IgD- CD24- AC	GCST90001414
ebi-a-GCST90001415	Relative count	B cell	BC_Trait35	IgD+ CD24- %B cell	GCST90001415
ebi-a-GCST90001416	Absolute count	B cell	BC_Trait36	IgD+ CD24- AC	GCST90001416
ebi-a-GCST90001417	Relative count	B cell	BC_Trait37	CD24+ CD27+ %B cell	GCST90001417
ebi-a-GCST90001418	Absolute count	B cell	BC_Trait38	CD24+ CD27+ AC	GCST90001418
ebi-a-GCST90001419	Relative count	B cell	BC_Trait39	CD20- %B cell	GCST90001419
ebi-a-GCST90001420	Absolute count	B cell	BC_Trait4	IgD- CD38br AC	GCST90001420
ebi-a-GCST90001421	Absolute count	B cell	BC_Trait40	CD20- AC	GCST90001421
ebi-a-GCST90001422	Relative count	B cell	BC_Trait43	CD20- CD38- %B cell	GCST90001422
ebi-a-GCST90001423	Absolute count	B cell	BC_Trait44	CD20- CD38- AC	GCST90001423
ebi-a-GCST90001424	Relative count	B cell	BC_Trait46	IgD+ %Lymphocyte	GCST90001424
ebi-a-GCST90001425	Relative count	B cell	BC_Trait47	IgD- CD38br %lymphocyte	GCST90001425
ebi-a-GCST90001426	Relative count	B cell	BC_Trait48	IgD- CD38dim %lymphocyte	GCST90001426
ebi-a-GCST90001427	Relative count	B cell	BC_Trait49	IgD- CD38- %lymphocyte	GCST90001427
ebi-a-GCST90001428	Relative count	B cell	BC_Trait5	IgD- CD38dim %B cell	GCST90001428
ebi-a-GCST90001429	Relative count	B cell	BC_Trait50	IgD+ CD38br %lymphocyte	GCST90001429
ebi-a-GCST90001430	Relative count	B cell	BC_Trait51	IgD+ CD38dim %lymphocyte	GCST90001430
ebi-a-GCST90001431	Relative count	B cell	BC_Trait52	IgD+ CD38- %lymphocyte	GCST90001431
ebi-a-GCST90001432	Relative count	B cell	BC_Trait54	Unsw Mem %lymphocyte	GCST90001432
ebi-a-GCST90001433	Relative count	B cell	BC_Trait55	IgD- CD27- %lymphocyte	GCST90001433
ebi-a-GCST90001434	Relative count	B cell	BC_Trait56	Sw mem %lymphocyte	GCST90001434
ebi-a-GCST90001435	Relative count	B cell	BC_Trait57	PB/PC %lymphocyte	GCST90001435
ebi-a-GCST90001436	Relative count	B cell	BC_Trait58	Memory B cell %lymphocyte	GCST90001436
ebi-a-GCST90001437	Relative count	B cell	BC_Trait59	Naive-mature B cell %lymphocyte	GCST90001437
ebi-a-GCST90001438	Absolute count	B cell	BC_Trait6	IgD- CD38dim AC	GCST90001438
ebi-a-GCST90001439	Relative count	B cell	BC_Trait61	IgD+ CD24+ %lymphocyte	GCST90001439
ebi-a-GCST90001440	Relative count	B cell	BC_Trait62	IgD- CD24- %lymphocyte	GCST90001440
ebi-a-GCST90001441	Relative count	B cell	BC_Trait63	IgD+ CD24- %lymphocyte	GCST90001441
ebi-a-GCST90001442	Relative count	B cell	BC_Trait64	CD24+ CD27+ %lymphocyte	GCST90001442
ebi-a-GCST90001443	Relative count	B cell	BC_Trait65	CD20- %lymphocyte	GCST90001443
ebi-a-GCST90001444	Relative count	B cell	BC_Trait67	CD20- CD38- %lymphocyte	GCST90001444
ebi-a-GCST90001445	Relative count	B cell	BC_Trait7	IgD- CD38- %B cell	GCST90001445
ebi-a-GCST90001446	Absolute count	B cell	BC_Trait8	IgD- CD38- AC	GCST90001446
ebi-a-GCST90001447	Relative count	B cell	BC_Trait9	IgD+ CD38br %B cell	GCST90001447
ebi-a-GCST90001448	Absolute count	cDC	DC_Trait524	CD11c+ monocyte AC	GCST90001448
ebi-a-GCST90001449	Relative count	cDC	DC_Trait525	CD11c+ monocyte %monocyte	GCST90001449
ebi-a-GCST90001450	Absolute count	cDC	DC_Trait526	CD62L- monocyte AC	GCST90001450
ebi-a-GCST90001451	Relative count	cDC	DC_Trait527	CD62L- monocyte %monocyte	GCST90001451
ebi-a-GCST90001452	Absolute count	cDC	DC_Trait530	CD11c+ CD62L- monocyte AC	GCST90001452
ebi-a-GCST90001453	Relative count	cDC	DC_Trait531	CD11c+ CD62L- monocyte %monocyte	GCST90001453
ebi-a-GCST90001454	Absolute count	cDC	DC_Trait532	CD62L- HLA DR++ monocyte AC	GCST90001454
ebi-a-GCST90001455	Relative count	cDC	DC_Trait533	CD62L- HLA DR++ monocyte %monocyte	GCST90001455
ebi-a-GCST90001456	Absolute count	cDC	DC_Trait534	CD11c+ HLA DR++ monocyte AC	GCST90001456
ebi-a-GCST90001457	Relative count	cDC	DC_Trait535	CD11c+ HLA DR++ monocyte %monocyte	GCST90001457
ebi-a-GCST90001458	Absolute count	cDC	f_DC_Trait502	Myeloid DC AC	GCST90001458
ebi-a-GCST90001459	Relative count	cDC	f_DC_Trait503	Myeloid DC %DC	GCST90001459
ebi-a-GCST90001460	Absolute count	cDC	f_DC_Trait504	Plasmacytoid DC AC	GCST90001460
ebi-a-GCST90001461	Absolute count	cDC	f_DC_Trait505	DC AC	GCST90001461
ebi-a-GCST90001462	Absolute count	cDC	f_DC_Trait508	CD62L- DC AC	GCST90001462
ebi-a-GCST90001463	Relative count	cDC	f_DC_Trait509	CD62L- DC %DC	GCST90001463
ebi-a-GCST90001464	Absolute count	cDC	f_DC_Trait512	CD86+ myeloid DC AC	GCST90001464
ebi-a-GCST90001465	Relative count	cDC	f_DC_Trait513	CD86+ myeloid DC %DC	GCST90001465
ebi-a-GCST90001466	Absolute count	cDC	f_DC_Trait514	CD86+ plasmacytoid DC AC	GCST90001466
ebi-a-GCST90001467	Relative count	cDC	f_DC_Trait515	CD86+ plasmacytoid DC %DC	GCST90001467
ebi-a-GCST90001468	Absolute count	cDC	f_DC_Trait516	CD62L- myeloid DC AC	GCST90001468
ebi-a-GCST90001469	Relative count	cDC	f_DC_Trait517	CD62L- myeloid DC %DC	GCST90001469
ebi-a-GCST90001470	Absolute count	cDC	f_DC_Trait518	CD62L- plasmacytoid DC AC	GCST90001470
ebi-a-GCST90001471	Relative count	cDC	f_DC_Trait519	CD62L- plasmacytoid DC %DC	GCST90001471
ebi-a-GCST90001472	Absolute count	cDC	f_DC_Trait520	CD62L- CD86+ myeloid DC AC	GCST90001472
ebi-a-GCST90001473	Relative count	cDC	f_DC_Trait521	CD62L- CD86+ myeloid DC %DC	GCST90001473
ebi-a-GCST90001474	Relative count	cDC	f_DC_Trait522	Plasmacytoid DC %DC	GCST90001474
ebi-a-GCST90001475	Relative count	TBNK	f_MONO_Trait503	HLA DR++ monocyte %monocyte	GCST90001475
ebi-a-GCST90001476	Relative count	TBNK	f_MONO_Trait504	HLA DR++ monocyte %leukocyte	GCST90001476
ebi-a-GCST90001477	Absolute count	TBNK	f_MONO_Trait505	HLA DR++ monocyte AC	GCST90001477
ebi-a-GCST90001478	Relative count	Treg	f_Treg_Trait501	CD4 Treg %CD4	GCST90001478
ebi-a-GCST90001479	Relative count	Treg	f_Treg_Trait502	CD4 Treg %T cell	GCST90001479
ebi-a-GCST90001480	Absolute count	Treg	f_Treg_Trait503	Resting Treg AC	GCST90001480
ebi-a-GCST90001481	Relative count	Treg	f_Treg_Trait504	Resting Treg % CD4 Treg	GCST90001481
ebi-a-GCST90001482	Relative count	Treg	f_Treg_Trait505	Resting Treg %CD4	GCST90001482
ebi-a-GCST90001483	Absolute count	Treg	f_Treg_Trait506	CD39+ resting Treg AC	GCST90001483
ebi-a-GCST90001484	Relative count	Treg	f_Treg_Trait507	CD39+ resting Treg %resting Treg	GCST90001484
ebi-a-GCST90001485	Relative count	Treg	f_Treg_Trait508	CD39+ resting Treg % CD4 Treg	GCST90001485
ebi-a-GCST90001486	Absolute count	Treg	f_Treg_Trait509	Activated Treg AC	GCST90001486
ebi-a-GCST90001487	Relative count	Treg	f_Treg_Trait510	Activated Treg %CD4 Treg	GCST90001487
ebi-a-GCST90001488	Relative count	Treg	f_Treg_Trait511	Activated Treg %CD4	GCST90001488
ebi-a-GCST90001489	Absolute count	Treg	f_Treg_Trait512	CD39+ activated Treg AC	GCST90001489
ebi-a-GCST90001490	Relative count	Treg	f_Treg_Trait513	CD39+ activated Treg %activated Treg	GCST90001490
ebi-a-GCST90001491	Relative count	Treg	f_Treg_Trait514	CD39+ activated Treg %CD4 Treg	GCST90001491
ebi-a-GCST90001492	Absolute count	Treg	f_Treg_Trait515	Secreting Treg AC	GCST90001492
ebi-a-GCST90001493	Relative count	Treg	f_Treg_Trait516	Secreting Treg % CD4 Treg	GCST90001493
ebi-a-GCST90001494	Relative count	Treg	f_Treg_Trait517	Secreting Treg %CD4	GCST90001494
ebi-a-GCST90001495	Absolute count	Treg	f_Treg_Trait518	CD39+ secreting Treg AC	GCST90001495
ebi-a-GCST90001496	Relative count	Treg	f_Treg_Trait519	CD39+ secreting Treg %secreting Treg	GCST90001496
ebi-a-GCST90001497	Relative count	Treg	f_Treg_Trait520	CD39+ secreting Treg %CD4 Treg	GCST90001497
ebi-a-GCST90001498	Absolute count	Treg	f_Treg_Trait521	Activated & resting Treg AC	GCST90001498
ebi-a-GCST90001499	Relative count	Treg	f_Treg_Trait522	Activated & resting Treg % CD4 Treg	GCST90001499
ebi-a-GCST90001500	Relative count	Treg	f_Treg_Trait523	Activated & resting Treg %CD4+	GCST90001500
ebi-a-GCST90001501	Absolute count	Treg	f_Treg_Trait527	Activated & secreting Treg AC	GCST90001501
ebi-a-GCST90001502	Relative count	Treg	f_Treg_Trait528	Activated & secreting Treg %CD4 Treg	GCST90001502
ebi-a-GCST90001503	Relative count	Treg	f_Treg_Trait529	Activated & secreting Treg %CD4+	GCST90001503
ebi-a-GCST90001504	Absolute count	Treg	f_Treg_Trait533	CD25hi AC	GCST90001504
ebi-a-GCST90001505	Relative count	Treg	f_Treg_Trait534	CD25hi %CD4+	GCST90001505
ebi-a-GCST90001506	Relative count	Treg	f_Treg_Trait535	CD25hi %T cell	GCST90001506
ebi-a-GCST90001507	Absolute count	Treg	f_Treg_Trait536	CD25hi CD45RA+ CD4 not Treg AC	GCST90001507
ebi-a-GCST90001508	Relative count	Treg	f_Treg_Trait537	CD25hi CD45RA+ CD4 not Treg %CD4+	GCST90001508
ebi-a-GCST90001509	Relative count	Treg	f_Treg_Trait538	CD25hi CD45RA+ CD4 not Treg %T cell	GCST90001509
ebi-a-GCST90001510	Absolute count	Treg	f_Treg_Trait539	CD25hi CD45RA- CD4 not Treg AC	GCST90001510
ebi-a-GCST90001511	Relative count	Treg	f_Treg_Trait540	CD25hi CD45RA- CD4 not Treg %CD4+	GCST90001511
ebi-a-GCST90001512	Relative count	Treg	f_Treg_Trait541	CD25hi CD45RA- CD4 not Treg %T cell	GCST90001512
ebi-a-GCST90001513	Absolute count	Treg	f_Treg_Trait542	CD4 Treg AC	GCST90001513
ebi-a-GCST90001514	Absolute count	Myeloid cell	MDSC_Trait1	HSC AC	GCST90001514
ebi-a-GCST90001515	Absolute count	Myeloid cell	MDSC_Trait10	Im MDSC AC	GCST90001515
ebi-a-GCST90001516	Relative count	Myeloid cell	MDSC_Trait11	Im MDSC %CD33dim HLA DR- CD66b-	GCST90001516
ebi-a-GCST90001517	Absolute count	Myeloid cell	MDSC_Trait12	CD33br HLA DR+ AC	GCST90001517
ebi-a-GCST90001518	Absolute count	Myeloid cell	MDSC_Trait13	CD33br HLA DR+ CD14- AC	GCST90001518
ebi-a-GCST90001519	Relative count	Myeloid cell	MDSC_Trait14	CD33br HLA DR+ CD14- %CD33br HLA DR+	GCST90001519
ebi-a-GCST90001520	Absolute count	Myeloid cell	MDSC_Trait15	CD33br HLA DR+ CD14dim AC	GCST90001520
ebi-a-GCST90001521	Relative count	Myeloid cell	MDSC_Trait16	CD33br HLA DR+ CD14dim %CD33br HLA DR+	GCST90001521
ebi-a-GCST90001522	Absolute count	Myeloid cell	MDSC_Trait22	CD33- HLA DR- AC	GCST90001522
ebi-a-GCST90001523	Absolute count	Myeloid cell	MDSC_Trait23	CD33- HLA DR+ AC	GCST90001523
ebi-a-GCST90001524	Absolute count	Myeloid cell	MDSC_Trait24	Gr MDSC AC	GCST90001524
ebi-a-GCST90001525	Absolute count	Myeloid cell	MDSC_Trait25	CD33dim HLA DR+ CD11b+ AC	GCST90001525
ebi-a-GCST90001526	Relative count	Myeloid cell	MDSC_Trait26	CD33dim HLA DR+ CD11b+ %CD33dim HLA DR+	GCST90001526
ebi-a-GCST90001527	Absolute count	Myeloid cell	MDSC_Trait27	CD33dim HLA DR+ CD11b- AC	GCST90001527
ebi-a-GCST90001528	Relative count	Myeloid cell	MDSC_Trait28	CD33dim HLA DR+ CD11b- %CD33dim HLA DR+	GCST90001528
ebi-a-GCST90001529	Absolute count	Myeloid cell	MDSC_Trait3	CD66b++ myeloid cell AC	GCST90001529
ebi-a-GCST90001530	Absolute count	Myeloid cell	MDSC_Trait4	Mo MDSC AC	GCST90001530
ebi-a-GCST90001531	Absolute count	Myeloid cell	MDSC_Trait5	CD33dim HLA DR- AC	GCST90001531
ebi-a-GCST90001532	Absolute count	Myeloid cell	MDSC_Trait8	Basophil AC	GCST90001532
ebi-a-GCST90001533	Relative count	Myeloid cell	MDSC_Trait9	Basophil %CD33dim HLA DR- CD66b-	GCST90001533
ebi-a-GCST90001534	Absolute count	Maturation stages of T cell	MT_ry_Trait514	CD45RA- CD4+ AC	GCST90001534
ebi-a-GCST90001535	Relative count	Maturation stages of T cell	MT_ry_Trait515	CD45RA- CD4+ %CD4+	GCST90001535
ebi-a-GCST90001536	Relative count	Maturation stages of T cell	MT_ry_Trait516	CD45RA- CD4+ %T cell	GCST90001536
ebi-a-GCST90001537	Absolute count	Maturation stages of T cell	MT_Trait503	CM CD4+ AC	GCST90001537
ebi-a-GCST90001538	Relative count	Maturation stages of T cell	MT_Trait504	CM CD4+ %CD4+	GCST90001538
ebi-a-GCST90001539	Relative count	Maturation stages of T cell	MT_Trait505	CM CD4+ %T cell	GCST90001539
ebi-a-GCST90001540	Absolute count	Maturation stages of T cell	MT_Trait506	Naive CD4+ AC	GCST90001540
ebi-a-GCST90001541	Relative count	Maturation stages of T cell	MT_Trait507	Naive CD4+ %CD4+	GCST90001541
ebi-a-GCST90001542	Absolute count	Maturation stages of T cell	MT_Trait508	EM CD4+ AC	GCST90001542
ebi-a-GCST90001543	Relative count	Maturation stages of T cell	MT_Trait509	EM CD4+ %CD4+	GCST90001543
ebi-a-GCST90001544	Relative count	Maturation stages of T cell	MT_Trait510	EM CD4+ %T cell	GCST90001544
ebi-a-GCST90001545	Absolute count	Maturation stages of T cell	MT_Trait511	TD CD4+ AC	GCST90001545
ebi-a-GCST90001546	Relative count	Maturation stages of T cell	MT_Trait512	TD CD4+ %CD4+	GCST90001546
ebi-a-GCST90001547	Relative count	Maturation stages of T cell	MT_Trait513	TD CD4+ %T cell	GCST90001547
ebi-a-GCST90001548	Absolute count	Maturation stages of T cell	MT_Trait522	CM CD8br AC	GCST90001548
ebi-a-GCST90001549	Relative count	Maturation stages of T cell	MT_Trait523	CM CD8br %CD8br	GCST90001549
ebi-a-GCST90001550	Relative count	Maturation stages of T cell	MT_Trait524	CM CD8br %T cell	GCST90001550
ebi-a-GCST90001551	Absolute count	Maturation stages of T cell	MT_Trait525	Naive CD8br AC	GCST90001551
ebi-a-GCST90001552	Relative count	Maturation stages of T cell	MT_Trait526	Naive CD8br %CD8br	GCST90001552
ebi-a-GCST90001553	Relative count	Maturation stages of T cell	MT_Trait527	Naive CD8br %T cell	GCST90001553
ebi-a-GCST90001554	Absolute count	Maturation stages of T cell	MT_Trait528	EM CD8br AC	GCST90001554
ebi-a-GCST90001555	Relative count	Maturation stages of T cell	MT_Trait529	EM CD8br %CD8br	GCST90001555
ebi-a-GCST90001556	Relative count	Maturation stages of T cell	MT_Trait530	EM CD8br %T cell	GCST90001556
ebi-a-GCST90001557	Absolute count	Maturation stages of T cell	MT_Trait531	TD CD8br AC	GCST90001557
ebi-a-GCST90001558	Relative count	Maturation stages of T cell	MT_Trait532	TD CD8br %CD8br	GCST90001558
ebi-a-GCST90001559	Relative count	Maturation stages of T cell	MT_Trait533	TD CD8br %T cell	GCST90001559
ebi-a-GCST90001560	Absolute count	Maturation stages of T cell	MT_Trait537	CD45RA+ CD8br AC	GCST90001560
ebi-a-GCST90001561	Relative count	Maturation stages of T cell	MT_Trait538	CD45RA+ CD8br %CD8br	GCST90001561
ebi-a-GCST90001562	Relative count	Maturation stages of T cell	MT_Trait539	CD45RA+ CD8br %T cell	GCST90001562
ebi-a-GCST90001563	Absolute count	Maturation stages of T cell	MT_Trait542	CM DN (CD4-CD8-) AC	GCST90001563
ebi-a-GCST90001564	Relative count	Maturation stages of T cell	MT_Trait543	CM DN (CD4-CD8-) %DN	GCST90001564
ebi-a-GCST90001565	Relative count	Maturation stages of T cell	MT_Trait544	CM DN (CD4-CD8-) %T cell	GCST90001565
ebi-a-GCST90001566	Absolute count	Maturation stages of T cell	MT_Trait545	Naive DN (CD4-CD8-) AC	GCST90001566
ebi-a-GCST90001567	Relative count	Maturation stages of T cell	MT_Trait546	Naive DN (CD4-CD8-) %DN	GCST90001567
ebi-a-GCST90001568	Relative count	Maturation stages of T cell	MT_Trait547	Naive DN (CD4-CD8-) %T cell	GCST90001568
ebi-a-GCST90001569	Absolute count	Maturation stages of T cell	MT_Trait548	EM DN (CD4-CD8-) AC	GCST90001569
ebi-a-GCST90001570	Relative count	Maturation stages of T cell	MT_Trait549	EM DN (CD4-CD8-) %DN	GCST90001570
ebi-a-GCST90001571	Relative count	Maturation stages of T cell	MT_Trait550	EM DN (CD4-CD8-) %T cell	GCST90001571
ebi-a-GCST90001572	Absolute count	Maturation stages of T cell	MT_Trait551	TD DN (CD4-CD8-) AC	GCST90001572
ebi-a-GCST90001573	Relative count	Maturation stages of T cell	MT_Trait552	TD DN (CD4-CD8-) %DN	GCST90001573
ebi-a-GCST90001574	Relative count	Maturation stages of T cell	MT_Trait553	TD DN (CD4-CD8-) %T cell	GCST90001574
ebi-a-GCST90001575	Relative count	Maturation stages of T cell	MT_Trait560	Naive CD4+ %T cell	GCST90001575
ebi-a-GCST90001576	Relative count	B cell	N_BC_Trait3	Transitional %B cell	GCST90001576
ebi-a-GCST90001577	Absolute count	B cell	N_BC_Trait4	Transitional AC	GCST90001577
ebi-a-GCST90001578	Relative count	B cell	N_BC_Trait6	Transitional %lymphocyte	GCST90001578
ebi-a-GCST90001579	Absolute count	Monocyte	N_MONO_Trait501	CD14- CD16+ monocyte AC	GCST90001579
ebi-a-GCST90001580	Absolute count	Monocyte	N_MONO_Trait503	CD14+ CD16+ monocyte AC	GCST90001580
ebi-a-GCST90001581	Absolute count	Monocyte	N_MONO_Trait505	CD14- CD16- AC	GCST90001581
ebi-a-GCST90001582	Absolute count	Monocyte	N_MONO_Trait507	CD14+ CD16- monocyte AC	GCST90001582
ebi-a-GCST90001583	Absolute count	Monocyte	N_MONO_Trait513	Monocyte AC	GCST90001583
ebi-a-GCST90001584	Relative count	Monocyte	N_MONO_Trait514	CD14- CD16+ monocyte %monocyte	GCST90001584
ebi-a-GCST90001585	Relative count	Monocyte	N_MONO_Trait515	CD14+ CD16+ monocyte %monocyte	GCST90001585
ebi-a-GCST90001586	Relative count	Monocyte	N_MONO_Trait516	CD14+ CD16- monocyte %monocyte	GCST90001586
ebi-a-GCST90001587	Relative count	Monocyte	N_MONO_Trait517	CD16+ monocyte %monocyte	GCST90001587
ebi-a-GCST90001588	Relative count	TBNK	RATIO_CD3_B	T/B	GCST90001588
ebi-a-GCST90001589	Relative count	TBNK	RATIO_CD4_CD8B	CD4/CD8br	GCST90001589
ebi-a-GCST90001590	Absolute count	TBNK	TB_ry_Trait512	CD4+ AC	GCST90001590
ebi-a-GCST90001591	Relative count	TBNK	TB_ry_Trait513	CD4+ %T cell	GCST90001591
ebi-a-GCST90001592	Absolute count	TBNK	TB_ry_Trait515	CD8br AC	GCST90001592
ebi-a-GCST90001593	Relative count	TBNK	TB_ry_Trait516	CD8br %T cell	GCST90001593
ebi-a-GCST90001594	Absolute count	TBNK	TB_ry_Trait518	DP (CD4+CD8+) AC	GCST90001594
ebi-a-GCST90001595	Relative count	TBNK	TB_ry_Trait519	DP (CD4+CD8+) %T cell	GCST90001595
ebi-a-GCST90001596	Absolute count	TBNK	TB_ry_Trait524	CD8dim AC	GCST90001596
ebi-a-GCST90001597	Relative count	TBNK	TB_ry_Trait525	CD8dim %T cell	GCST90001597
ebi-a-GCST90001598	Absolute count	TBNK	TB_ry_Trait527	DN (CD4-CD8-) AC	GCST90001598
ebi-a-GCST90001599	Relative count	TBNK	TB_ry_Trait528	DN (CD4-CD8-) %T cell	GCST90001599
ebi-a-GCST90001600	Absolute count	TBNK	TB_Trait501	Leukocyte AC	GCST90001600
ebi-a-GCST90001601	Absolute count	TBNK	TB_Trait507	Lymphocyte AC	GCST90001601
ebi-a-GCST90001602	Relative count	TBNK	TB_Trait508	Lymphocyte %leukocyte	GCST90001602
ebi-a-GCST90001603	Absolute count	TBNK	TB_Trait509	T cell AC	GCST90001603
ebi-a-GCST90001604	Relative count	TBNK	TB_Trait510	T cell %lymphocyte	GCST90001604
ebi-a-GCST90001605	Relative count	TBNK	TB_Trait511	T cell %leukocyte	GCST90001605
ebi-a-GCST90001606	Relative count	TBNK	TB_Trait514	CD4+ %leukocyte	GCST90001606
ebi-a-GCST90001607	Relative count	TBNK	TB_Trait517	CD8br %leukocyte	GCST90001607
ebi-a-GCST90001608	Relative count	TBNK	TB_Trait520	DP (CD4+CD8+) %leukocyte	GCST90001608
ebi-a-GCST90001609	Absolute count	TBNK	TB_Trait521	CD4+ CD8dim AC	GCST90001609
ebi-a-GCST90001610	Relative count	TBNK	TB_Trait522	CD4+ CD8dim %lymphocyte	GCST90001610
ebi-a-GCST90001611	Relative count	TBNK	TB_Trait523	CD4+ CD8dim %leukocyte	GCST90001611
ebi-a-GCST90001612	Relative count	TBNK	TB_Trait526	CD8dim %leukocyte	GCST90001612
ebi-a-GCST90001613	Relative count	TBNK	TB_Trait529	DN (CD4-CD8-) %leukocyte	GCST90001613
ebi-a-GCST90001614	Relative count	TBNK	TB_Trait532	CD8br and CD8dim %leukocyte	GCST90001614
ebi-a-GCST90001615	Absolute count	TBNK	TB_Trait533	TCRgd AC	GCST90001615
ebi-a-GCST90001616	Relative count	TBNK	TB_Trait534	TCRgd %T cell	GCST90001616
ebi-a-GCST90001617	Relative count	TBNK	TB_Trait535	TCRgd %lymphocyte	GCST90001617
ebi-a-GCST90001618	Absolute count	TBNK	TB_Trait536	HLA DR+ T cell AC	GCST90001618
ebi-a-GCST90001619	Relative count	TBNK	TB_Trait537	HLA DR+ T cell%T cell	GCST90001619
ebi-a-GCST90001620	Relative count	TBNK	TB_Trait538	HLA DR+ T cell%lymphocyte	GCST90001620
ebi-a-GCST90001621	Absolute count	TBNK	TB_Trait539	NKT AC	GCST90001621
ebi-a-GCST90001622	Relative count	TBNK	TB_Trait540	NKT %T cell	GCST90001622
ebi-a-GCST90001623	Relative count	TBNK	TB_Trait541	NKT %lymphocyte	GCST90001623
ebi-a-GCST90001624	Absolute count	TBNK	TB_Trait542	HLA DR+ CD4+ AC	GCST90001624
ebi-a-GCST90001625	Relative count	TBNK	TB_Trait543	HLA DR+ CD4+ %T cell	GCST90001625
ebi-a-GCST90001626	Relative count	TBNK	TB_Trait544	HLA DR+ CD4+ %lymphocyte	GCST90001626
ebi-a-GCST90001627	Absolute count	TBNK	TB_Trait545	HLA DR+ CD8br AC	GCST90001627
ebi-a-GCST90001628	Relative count	TBNK	TB_Trait546	HLA DR+ CD8br %T cell	GCST90001628
ebi-a-GCST90001629	Relative count	TBNK	TB_Trait547	HLA DR+ CD8br %lymphocyte	GCST90001629
ebi-a-GCST90001630	Absolute count	TBNK	TB_Trait548	CD8br NKT AC	GCST90001630
ebi-a-GCST90001631	Relative count	TBNK	TB_Trait549	CD8br NKT %T cell	GCST90001631
ebi-a-GCST90001632	Relative count	TBNK	TB_Trait550	CD8br NKT %lymphocyte	GCST90001632
ebi-a-GCST90001633	Absolute count	TBNK	TB_Trait551	CD8dim NKT AC	GCST90001633
ebi-a-GCST90001634	Relative count	TBNK	TB_Trait552	CD8dim NKT %T cell	GCST90001634
ebi-a-GCST90001635	Relative count	TBNK	TB_Trait553	CD8dim NKT %lymphocyte	GCST90001635
ebi-a-GCST90001636	Absolute count	TBNK	TB_Trait554	DN (CD4-CD8-) NKT AC	GCST90001636
ebi-a-GCST90001637	Relative count	TBNK	TB_Trait555	DN (CD4-CD8-) NKT %T cell	GCST90001637
ebi-a-GCST90001638	Relative count	TBNK	TB_Trait556	DN (CD4-CD8-) NKT %lymphocyte	GCST90001638
ebi-a-GCST90001639	Absolute count	TBNK	TB_Trait560	CD3- lymphocyte AC	GCST90001639
ebi-a-GCST90001640	Relative count	TBNK	TB_Trait561	CD3- lymphocyte %lymphocyte	GCST90001640
ebi-a-GCST90001641	Relative count	TBNK	TB_Trait562	CD3- lymphocyte %leukocyte	GCST90001641
ebi-a-GCST90001642	Absolute count	TBNK	TB_Trait563	B cell AC	GCST90001642
ebi-a-GCST90001643	Relative count	TBNK	TB_Trait564	B cell % CD3- lymphocyte	GCST90001643
ebi-a-GCST90001644	Relative count	TBNK	TB_Trait565	B cell %lymphocyte	GCST90001644
ebi-a-GCST90001645	Absolute count	TBNK	TB_Trait566	NK AC	GCST90001645
ebi-a-GCST90001646	Relative count	TBNK	TB_Trait567	NK %CD3- lymphocyte	GCST90001646
ebi-a-GCST90001647	Relative count	TBNK	TB_Trait568	NK %lymphocyte	GCST90001647
ebi-a-GCST90001648	Absolute count	TBNK	TB_Trait569	HLA DR+ NK AC	GCST90001648
ebi-a-GCST90001649	Relative count	TBNK	TB_Trait570	HLA DR+ NK %NK	GCST90001649
ebi-a-GCST90001650	Relative count	TBNK	TB_Trait571	HLA DR+ NK %CD3- lymphocyte	GCST90001650
ebi-a-GCST90001651	Absolute count	TBNK	TB_Trait575	Granulocyte AC	GCST90001651
ebi-a-GCST90001652	Relative count	TBNK	TB_Trait576	Granulocyte %leukocyte	GCST90001652
ebi-a-GCST90001653	Relative count	Treg	Treg_Trait505	CD28- DN (CD4-CD8-) %DN	GCST90001653
ebi-a-GCST90001654	Absolute count	Treg	Treg_Trait506	CD28- DN (CD4-CD8-) AC	GCST90001654
ebi-a-GCST90001655	Relative count	Treg	Treg_Trait507	CD28+ DN (CD4-CD8-) %T cell	GCST90001655
ebi-a-GCST90001656	Relative count	Treg	Treg_Trait508	CD28+ DN (CD4-CD8-) %DN	GCST90001656
ebi-a-GCST90001657	Absolute count	Treg	Treg_Trait509	CD28+ DN (CD4-CD8-) AC	GCST90001657
ebi-a-GCST90001658	Relative count	Treg	Treg_Trait512	CD39+ CD4+ %T cell	GCST90001658
ebi-a-GCST90001659	Relative count	Treg	Treg_Trait513	CD39+ CD4+ %CD4+	GCST90001659
ebi-a-GCST90001660	Absolute count	Treg	Treg_Trait514	CD39+ CD4+ AC	GCST90001660
ebi-a-GCST90001661	Relative count	Treg	Treg_Trait574	CD28- CD8dim %T cell	GCST90001661
ebi-a-GCST90001662	Relative count	Treg	Treg_Trait575	CD28- CD8dim %CD8dim	GCST90001662
ebi-a-GCST90001663	Absolute count	Treg	Treg_Trait576	CD28- CD8dim AC	GCST90001663
ebi-a-GCST90001664	Relative count	Treg	Treg_Trait577	CD28+ CD45RA+ CD8dim %T cell	GCST90001664
ebi-a-GCST90001665	Relative count	Treg	Treg_Trait578	CD28+ CD45RA+ CD8dim %CD8dim	GCST90001665
ebi-a-GCST90001666	Absolute count	Treg	Treg_Trait579	CD28+ CD45RA+ CD8dim AC	GCST90001666
ebi-a-GCST90001667	Relative count	Treg	Treg_Trait580	CD28+ CD45RA- CD8dim %T cell	GCST90001667
ebi-a-GCST90001668	Relative count	Treg	Treg_Trait581	CD28+ CD45RA- CD8dim %CD8dim	GCST90001668
ebi-a-GCST90001669	Absolute count	Treg	Treg_Trait582	CD28+ CD45RA- CD8dim AC	GCST90001669
ebi-a-GCST90001670	Relative count	Treg	Treg_Trait585	CD39+ CD8br %T cell	GCST90001670
ebi-a-GCST90001671	Relative count	Treg	Treg_Trait586	CD39+ CD8br %CD8br	GCST90001671
ebi-a-GCST90001672	Absolute count	Treg	Treg_Trait587	CD39+ CD8br AC	GCST90001672
ebi-a-GCST90001673	Relative count	Treg	Treg_Trait588	CD28- CD127- CD25++ CD8br %T cell	GCST90001673
ebi-a-GCST90001674	Relative count	Treg	Treg_Trait589	CD28- CD127- CD25++ CD8br %CD8br	GCST90001674
ebi-a-GCST90001675	Absolute count	Treg	Treg_Trait590	CD28- CD127- CD25++ CD8br AC	GCST90001675
ebi-a-GCST90001676	Relative count	Treg	Treg_Trait591	CD28- CD25++ CD8br %T cell	GCST90001676
ebi-a-GCST90001677	Relative count	Treg	Treg_Trait592	CD28- CD25++ CD8br %CD8br	GCST90001677
ebi-a-GCST90001678	Absolute count	Treg	Treg_Trait593	CD28- CD25++ CD8br AC	GCST90001678
ebi-a-GCST90001679	Relative count	Treg	Treg_Trait594	CD25++ CD8br %T cell	GCST90001679
ebi-a-GCST90001680	Relative count	Treg	Treg_Trait595	CD25++ CD8br %CD8br	GCST90001680
ebi-a-GCST90001681	Absolute count	Treg	Treg_Trait596	CD25++ CD8br AC	GCST90001681
ebi-a-GCST90001682	Relative count	Treg	Treg_Trait597	CD127- CD8br %T cell	GCST90001682
ebi-a-GCST90001683	Relative count	Treg	Treg_Trait598	CD127- CD8br %CD8br	GCST90001683
ebi-a-GCST90001684	Absolute count	Treg	Treg_Trait599	CD127- CD8br AC	GCST90001684
ebi-a-GCST90001685	Relative count	Treg	Treg_Trait600	CD28- CD8br %T cell	GCST90001685
ebi-a-GCST90001686	Relative count	Treg	Treg_Trait601	CD28- CD8br %CD8br	GCST90001686
ebi-a-GCST90001687	Absolute count	Treg	Treg_Trait602	CD28- CD8br AC	GCST90001687
ebi-a-GCST90001688	Relative count	Treg	Treg_Trait603	CD28+ CD45RA+ CD8br %T cell	GCST90001688
ebi-a-GCST90001689	Relative count	Treg	Treg_Trait604	CD28+ CD45RA+ CD8br %CD8br	GCST90001689
ebi-a-GCST90001690	Absolute count	Treg	Treg_Trait605	CD28+ CD45RA+ CD8br AC	GCST90001690
ebi-a-GCST90001691	Relative count	Treg	Treg_Trait606	CD28+ CD45RA- CD8br %T cell	GCST90001691
ebi-a-GCST90001692	Relative count	Treg	Treg_Trait607	CD28+ CD45RA- CD8br %CD8br	GCST90001692
ebi-a-GCST90001693	Absolute count	Treg	Treg_Trait608	CD28+ CD45RA- CD8br AC	GCST90001693
ebi-a-GCST90001694	Relative count	Treg	Treg_Trait611	CD28- DN (CD4-CD8-) %T cell	GCST90001694
ebi-a-GCST90001695	Absolute count	Treg	Treg_Trait700	CD45RA- CD28- CD8br AC	GCST90001695
ebi-a-GCST90001696	Relative count	Treg	Treg_Trait701	CD45RA- CD28- CD8br %CD8br	GCST90001696
ebi-a-GCST90001697	Relative count	Treg	Treg_Trait702	CD45RA- CD28- CD8br %T cell	GCST90001697
ebi-a-GCST90001698	Absolute count	Treg	Treg_Trait706	CD45RA+ CD28- CD8br AC	GCST90001698
ebi-a-GCST90001699	Relative count	Treg	Treg_Trait707	CD45RA+ CD28- CD8br %CD8br	GCST90001699
ebi-a-GCST90001700	Relative count	Treg	Treg_Trait708	CD45RA+ CD28- CD8br %T cell	GCST90001700
ebi-a-GCST90001701	MFI	B cell	Bcells.trait111	BAFF-R on CD20- CD38-	GCST90001701
ebi-a-GCST90001702	MFI	B cell	Bcells.trait112	BAFF-R on CD24+ CD27+	GCST90001702
ebi-a-GCST90001703	MFI	B cell	Bcells.trait137	BAFF-R on IgD+ CD24+	GCST90001703
ebi-a-GCST90001704	MFI	B cell	Bcells.trait138	BAFF-R on IgD+ CD24-	GCST90001704
ebi-a-GCST90001705	MFI	B cell	Bcells.trait139	BAFF-R on IgD+ CD38-	GCST90001705
ebi-a-GCST90001706	MFI	B cell	Bcells.trait140	BAFF-R on IgD+ CD38- naive	GCST90001706
ebi-a-GCST90001707	MFI	B cell	Bcells.trait141	BAFF-R on IgD+ CD38- unsw mem	GCST90001707
ebi-a-GCST90001708	MFI	B cell	Bcells.trait142	BAFF-R on IgD+ CD38br	GCST90001708
ebi-a-GCST90001709	MFI	B cell	Bcells.trait143	BAFF-R on IgD+ CD38dim	GCST90001709
ebi-a-GCST90001710	MFI	B cell	Bcells.trait147	BAFF-R on IgD- CD24-	GCST90001710
ebi-a-GCST90001711	MFI	B cell	Bcells.trait148	BAFF-R on IgD- CD27-	GCST90001711
ebi-a-GCST90001712	MFI	B cell	Bcells.trait149	BAFF-R on IgD- CD38-	GCST90001712
ebi-a-GCST90001713	MFI	B cell	Bcells.trait150	BAFF-R on IgD- CD38br	GCST90001713
ebi-a-GCST90001714	MFI	B cell	Bcells.trait151	BAFF-R on IgD- CD38dim	GCST90001714
ebi-a-GCST90001715	MFI	B cell	Bcells.trait154	BAFF-R on memory B cell	GCST90001715
ebi-a-GCST90001716	MFI	B cell	Bcells.trait156	BAFF-R on naive-mature B cell	GCST90001716
ebi-a-GCST90001717	MFI	B cell	Bcells.trait157	BAFF-R on unsw mem	GCST90001717
ebi-a-GCST90001718	MFI	B cell	Bcells.trait159	BAFF-R on sw mem	GCST90001718
ebi-a-GCST90001719	MFI	B cell	Bcells.trait160	BAFF-R on IgD+	GCST90001719
ebi-a-GCST90001720	MFI	B cell	Bcells.trait161	BAFF-R on transitional	GCST90001720
ebi-a-GCST90001721	MFI	B cell	Bcells.trait255	CD19 on CD20-	GCST90001721
ebi-a-GCST90001722	MFI	B cell	Bcells.trait282	CD19 on CD20- CD38-	GCST90001722
ebi-a-GCST90001723	MFI	B cell	Bcells.trait283	CD19 on CD24+ CD27+	GCST90001723
ebi-a-GCST90001724	MFI	B cell	Bcells.trait308	CD19 on IgD+ CD24+	GCST90001724
ebi-a-GCST90001725	MFI	B cell	Bcells.trait309	CD19 on IgD+ CD24-	GCST90001725
ebi-a-GCST90001726	MFI	B cell	Bcells.trait310	CD19 on IgD+ CD38-	GCST90001726
ebi-a-GCST90001727	MFI	B cell	Bcells.trait311	CD19 on IgD+ CD38- naive	GCST90001727
ebi-a-GCST90001728	MFI	B cell	Bcells.trait312	CD19 on IgD+ CD38- unsw mem	GCST90001728
ebi-a-GCST90001729	MFI	B cell	Bcells.trait313	CD19 on IgD+ CD38br	GCST90001729
ebi-a-GCST90001730	MFI	B cell	Bcells.trait314	CD19 on IgD+ CD38dim	GCST90001730
ebi-a-GCST90001731	MFI	B cell	Bcells.trait318	CD19 on IgD- CD24-	GCST90001731
ebi-a-GCST90001732	MFI	B cell	Bcells.trait319	CD19 on IgD- CD27-	GCST90001732
ebi-a-GCST90001733	MFI	B cell	Bcells.trait320	CD19 on IgD- CD38-	GCST90001733
ebi-a-GCST90001734	MFI	B cell	Bcells.trait321	CD19 on IgD- CD38br	GCST90001734
ebi-a-GCST90001735	MFI	B cell	Bcells.trait322	CD19 on IgD- CD38dim	GCST90001735
ebi-a-GCST90001736	MFI	B cell	Bcells.trait325	CD19 on memory B cell	GCST90001736
ebi-a-GCST90001737	MFI	B cell	Bcells.trait327	CD19 on naive-mature B cell	GCST90001737
ebi-a-GCST90001738	MFI	B cell	Bcells.trait328	CD19 on unsw mem	GCST90001738
ebi-a-GCST90001739	MFI	B cell	Bcells.trait329	CD19 on PB/PC	GCST90001739
ebi-a-GCST90001740	MFI	B cell	Bcells.trait331	CD19 on sw mem	GCST90001740
ebi-a-GCST90001741	MFI	B cell	Bcells.trait332	CD19 on IgD+	GCST90001741
ebi-a-GCST90001742	MFI	B cell	Bcells.trait333	CD19 on transitional	GCST90001742
ebi-a-GCST90001743	MFI	B cell	Bcells.trait335	CD20 on B cell	GCST90001743
ebi-a-GCST90001744	MFI	B cell	Bcells.trait354	CD20 on CD20- CD38-	GCST90001744
ebi-a-GCST90001745	MFI	B cell	Bcells.trait355	CD20 on CD24+ CD27+	GCST90001745
ebi-a-GCST90001746	MFI	B cell	Bcells.trait378	CD20 on IgD+ CD24+	GCST90001746
ebi-a-GCST90001747	MFI	B cell	Bcells.trait379	CD20 on IgD+ CD24-	GCST90001747
ebi-a-GCST90001748	MFI	B cell	Bcells.trait380	CD20 on IgD+ CD38-	GCST90001748
ebi-a-GCST90001749	MFI	B cell	Bcells.trait381	CD20 on IgD+ CD38- naive	GCST90001749
ebi-a-GCST90001750	MFI	B cell	Bcells.trait382	CD20 on IgD+ CD38- unsw mem	GCST90001750
ebi-a-GCST90001751	MFI	B cell	Bcells.trait383	CD20 on IgD+ CD38br	GCST90001751
ebi-a-GCST90001752	MFI	B cell	Bcells.trait384	CD20 on IgD+ CD38dim	GCST90001752
ebi-a-GCST90001753	MFI	B cell	Bcells.trait388	CD20 on IgD- CD24-	GCST90001753
ebi-a-GCST90001754	MFI	B cell	Bcells.trait389	CD20 on IgD- CD27-	GCST90001754
ebi-a-GCST90001755	MFI	B cell	Bcells.trait390	CD20 on IgD- CD38-	GCST90001755
ebi-a-GCST90001756	MFI	B cell	Bcells.trait391	CD20 on IgD- CD38br	GCST90001756
ebi-a-GCST90001757	MFI	B cell	Bcells.trait392	CD20 on IgD- CD38dim	GCST90001757
ebi-a-GCST90001758	MFI	B cell	Bcells.trait395	CD20 on memory B cell	GCST90001758
ebi-a-GCST90001759	MFI	B cell	Bcells.trait397	CD20 on naive-mature B cell	GCST90001759
ebi-a-GCST90001760	MFI	B cell	Bcells.trait398	CD20 on unsw mem	GCST90001760
ebi-a-GCST90001761	MFI	B cell	Bcells.trait399	CD20 on sw mem	GCST90001761
ebi-a-GCST90001762	MFI	B cell	Bcells.trait400	CD20 on IgD+	GCST90001762
ebi-a-GCST90001763	MFI	B cell	Bcells.trait401	CD20 on transitional	GCST90001763
ebi-a-GCST90001764	MFI	B cell	Bcells.trait418	CD24 on CD24+ CD27+	GCST90001764
ebi-a-GCST90001765	MFI	B cell	Bcells.trait438	CD24 on IgD+ CD24+	GCST90001765
ebi-a-GCST90001766	MFI	B cell	Bcells.trait439	CD24 on IgD+ CD38-	GCST90001766
ebi-a-GCST90001767	MFI	B cell	Bcells.trait441	CD24 on IgD+ CD38- unsw mem	GCST90001767
ebi-a-GCST90001768	MFI	B cell	Bcells.trait442	CD24 on IgD+ CD38br	GCST90001768
ebi-a-GCST90001769	MFI	B cell	Bcells.trait445	CD24 on IgD- CD38-	GCST90001769
ebi-a-GCST90001770	MFI	B cell	Bcells.trait446	CD24 on IgD- CD38dim	GCST90001770
ebi-a-GCST90001771	MFI	B cell	Bcells.trait448	CD24 on memory B cell	GCST90001771
ebi-a-GCST90001772	MFI	B cell	Bcells.trait449	CD24 on unsw mem	GCST90001772
ebi-a-GCST90001773	MFI	B cell	Bcells.trait450	CD24 on sw mem	GCST90001773
ebi-a-GCST90001774	MFI	B cell	Bcells.trait451	CD24 on transitional	GCST90001774
ebi-a-GCST90001775	MFI	B cell	Bcells.trait453	CD25 on B cell	GCST90001775
ebi-a-GCST90001776	MFI	B cell	Bcells.trait470	CD25 on CD20- CD38-	GCST90001776
ebi-a-GCST90001777	MFI	B cell	Bcells.trait471	CD25 on CD24+ CD27+	GCST90001777
ebi-a-GCST90001778	MFI	B cell	Bcells.trait490	CD25 on IgD+ CD24+	GCST90001778
ebi-a-GCST90001779	MFI	B cell	Bcells.trait491	CD25 on IgD+ CD24-	GCST90001779
ebi-a-GCST90001780	MFI	B cell	Bcells.trait492	CD25 on IgD+ CD38-	GCST90001780
ebi-a-GCST90001781	MFI	B cell	Bcells.trait493	CD25 on IgD+ CD38- naive	GCST90001781
ebi-a-GCST90001782	MFI	B cell	Bcells.trait494	CD25 on IgD+ CD38- unsw mem	GCST90001782
ebi-a-GCST90001783	MFI	B cell	Bcells.trait495	CD25 on IgD+ CD38br	GCST90001783
ebi-a-GCST90001784	MFI	B cell	Bcells.trait496	CD25 on IgD+ CD38dim	GCST90001784
ebi-a-GCST90001785	MFI	B cell	Bcells.trait500	CD25 on IgD- CD24-	GCST90001785
ebi-a-GCST90001786	MFI	B cell	Bcells.trait501	CD25 on IgD- CD27-	GCST90001786
ebi-a-GCST90001787	MFI	B cell	Bcells.trait502	CD25 on IgD- CD38-	GCST90001787
ebi-a-GCST90001788	MFI	B cell	Bcells.trait503	CD25 on IgD- CD38br	GCST90001788
ebi-a-GCST90001789	MFI	B cell	Bcells.trait504	CD25 on IgD- CD38dim	GCST90001789
ebi-a-GCST90001790	MFI	B cell	Bcells.trait506	CD25 on memory B cell	GCST90001790
ebi-a-GCST90001791	MFI	B cell	Bcells.trait508	CD25 on naive-mature B cell	GCST90001791
ebi-a-GCST90001792	MFI	B cell	Bcells.trait509	CD25 on unsw mem	GCST90001792
ebi-a-GCST90001793	MFI	B cell	Bcells.trait510	CD25 on sw mem	GCST90001793
ebi-a-GCST90001794	MFI	B cell	Bcells.trait511	CD25 on IgD+	GCST90001794
ebi-a-GCST90001795	MFI	B cell	Bcells.trait512	CD25 on transitional	GCST90001795
ebi-a-GCST90001796	MFI	B cell	Bcells.trait514	CD27 on CD20-	GCST90001796
ebi-a-GCST90001797	MFI	B cell	Bcells.trait536	CD27 on CD20- CD38-	GCST90001797
ebi-a-GCST90001798	MFI	B cell	Bcells.trait537	CD27 on CD24+ CD27+	GCST90001798
ebi-a-GCST90001799	MFI	B cell	Bcells.trait539	CD27 on T cell	GCST90001799
ebi-a-GCST90001800	MFI	B cell	Bcells.trait561	CD27 on IgD+ CD24+	GCST90001800
ebi-a-GCST90001801	MFI	B cell	Bcells.trait563	CD27 on IgD+ CD38- unsw mem	GCST90001801
ebi-a-GCST90001802	MFI	B cell	Bcells.trait565	CD27 on IgD- CD38-	GCST90001802
ebi-a-GCST90001803	MFI	B cell	Bcells.trait566	CD27 on IgD- CD38br	GCST90001803
ebi-a-GCST90001804	MFI	B cell	Bcells.trait567	CD27 on IgD- CD38dim	GCST90001804
ebi-a-GCST90001805	MFI	B cell	Bcells.trait570	CD27 on memory B cell	GCST90001805
ebi-a-GCST90001806	MFI	B cell	Bcells.trait571	CD27 on unsw mem	GCST90001806
ebi-a-GCST90001807	MFI	B cell	Bcells.trait572	CD27 on PB/PC	GCST90001807
ebi-a-GCST90001808	MFI	B cell	Bcells.trait574	CD27 on sw mem	GCST90001808
ebi-a-GCST90001809	MFI	B cell	Bcells.trait597	CD38 on CD20-	GCST90001809
ebi-a-GCST90001810	MFI	B cell	Bcells.trait619	CD38 on CD3- CD19-	GCST90001810
ebi-a-GCST90001811	MFI	B cell	Bcells.trait637	CD38 on IgD+ CD24-	GCST90001811
ebi-a-GCST90001812	MFI	B cell	Bcells.trait640	CD38 on IgD+ CD38br	GCST90001812
ebi-a-GCST90001813	MFI	B cell	Bcells.trait641	CD38 on IgD+ CD38dim	GCST90001813
ebi-a-GCST90001814	MFI	B cell	Bcells.trait643	CD38 on IgD- CD38br	GCST90001814
ebi-a-GCST90001815	MFI	B cell	Bcells.trait644	CD38 on IgD- CD38dim	GCST90001815
ebi-a-GCST90001816	MFI	B cell	Bcells.trait646	CD38 on naive-mature B cell	GCST90001816
ebi-a-GCST90001817	MFI	B cell	Bcells.trait647	CD38 on PB/PC	GCST90001817
ebi-a-GCST90001818	MFI	B cell	Bcells.trait649	CD38 on IgD+	GCST90001818
ebi-a-GCST90001819	MFI	B cell	Bcells.trait650	CD38 on transitional	GCST90001819
ebi-a-GCST90001820	MFI	B cell	Bcells.trait775	IgD on IgD+ CD24+	GCST90001820
ebi-a-GCST90001821	MFI	B cell	Bcells.trait776	IgD on IgD+ CD24-	GCST90001821
ebi-a-GCST90001822	MFI	B cell	Bcells.trait777	IgD on IgD+ CD38-	GCST90001822
ebi-a-GCST90001823	MFI	B cell	Bcells.trait779	IgD on IgD+ CD38- unsw mem	GCST90001823
ebi-a-GCST90001824	MFI	B cell	Bcells.trait780	IgD on IgD+ CD38br	GCST90001824
ebi-a-GCST90001825	MFI	B cell	Bcells.trait781	IgD on IgD+ CD38dim	GCST90001825
ebi-a-GCST90001826	MFI	B cell	Bcells.trait785	IgD on unsw mem	GCST90001826
ebi-a-GCST90001827	MFI	B cell	Bcells.trait786	IgD on IgD+	GCST90001827
ebi-a-GCST90001828	MFI	B cell	Bcells.trait787	IgD on transitional	GCST90001828
ebi-a-GCST90001829	MFI	B cell	Bcells.trait84	BAFF-R on B cell	GCST90001829
ebi-a-GCST90001830	MFI	B cell	Bcells.trait85	BAFF-R on CD20-	GCST90001830
ebi-a-GCST90001831	MFI	cDC	Blue.530.30.cDC.trait1	CD62L on CD62L+ myeloid DC	GCST90001831
ebi-a-GCST90001832	MFI	cDC	Blue.530.30.cDC.trait2	CD62L on CD62L+ plasmacytoid DC	GCST90001832
ebi-a-GCST90001833	MFI	cDC	Blue.530.30.cDC.trait3	CD62L on CD62L+ DC	GCST90001833
ebi-a-GCST90001834	MFI	cDC	Blue.530.30.cDC.trait4	CD62L on monocyte	GCST90001834
ebi-a-GCST90001835	MFI	cDC	Blue.530.30.cDC.trait5	CD62L on granulocyte	GCST90001835
ebi-a-GCST90001836	MFI	Myeloid cell	Blue.530.30.MDSC.trait1	CD66b on CD66b++ myeloid cell	GCST90001836
ebi-a-GCST90001837	MFI	Myeloid cell	Blue.530.30.MDSC.trait2	CD66b on Gr MDSC	GCST90001837
ebi-a-GCST90001838	MFI	Maturation stages of T cell	Blue.530.30.MT.trait10	CD3 on naive CD8br	GCST90001838
ebi-a-GCST90001839	MFI	Maturation stages of T cell	Blue.530.30.MT.trait11	CD3 on EM CD8br	GCST90001839
ebi-a-GCST90001840	MFI	Maturation stages of T cell	Blue.530.30.MT.trait12	CD3 on TD CD8br	GCST90001840
ebi-a-GCST90001841	MFI	Maturation stages of T cell	Blue.530.30.MT.trait3	CD3 on CM CD4+	GCST90001841
ebi-a-GCST90001842	MFI	Maturation stages of T cell	Blue.530.30.MT.trait4	CD3 on Naive CD4+	GCST90001842
ebi-a-GCST90001843	MFI	Maturation stages of T cell	Blue.530.30.MT.trait5	CD3 on EM CD4+	GCST90001843
ebi-a-GCST90001844	MFI	Maturation stages of T cell	Blue.530.30.MT.trait6	CD3 on TD CD4+	GCST90001844
ebi-a-GCST90001845	MFI	Maturation stages of T cell	Blue.530.30.MT.trait7	CD3 on CD45RA- CD4+	GCST90001845
ebi-a-GCST90001846	MFI	Maturation stages of T cell	Blue.530.30.MT.trait9	CD3 on CM CD8br	GCST90001846
ebi-a-GCST90001847	MFI	TBNK	Blue.530.30.TBNK.trait4	CD3 on HLA DR+ T cell	GCST90001847
ebi-a-GCST90001848	MFI	TBNK	Blue.530.30.TBNK.trait5	CD3 on NKT	GCST90001848
ebi-a-GCST90001849	MFI	TBNK	Blue.530.30.TBNK.trait6	CD3 on HLA DR+ CD4+	GCST90001849
ebi-a-GCST90001850	MFI	TBNK	Blue.530.30.TBNK.trait7	CD3 on HLA DR+ CD8br	GCST90001850
ebi-a-GCST90001851	MFI	Treg	Blue.530.30.Treg.trait1	CD3 on T cell	GCST90001851
ebi-a-GCST90001852	MFI	Treg	Blue.530.30.Treg.trait10	CD3 on CD39+ resting Treg	GCST90001852
ebi-a-GCST90001853	MFI	Treg	Blue.530.30.Treg.trait11	CD3 on activated Treg	GCST90001853
ebi-a-GCST90001854	MFI	Treg	Blue.530.30.Treg.trait12	CD3 on CD39+ activated Treg	GCST90001854
ebi-a-GCST90001855	MFI	Treg	Blue.530.30.Treg.trait13	CD3 on secreting Treg	GCST90001855
ebi-a-GCST90001856	MFI	Treg	Blue.530.30.Treg.trait14	CD3 on CD39+ secreting Treg	GCST90001856
ebi-a-GCST90001857	MFI	Treg	Blue.530.30.Treg.trait15	CD3 on activated & secreting Treg	GCST90001857
ebi-a-GCST90001858	MFI	Treg	Blue.530.30.Treg.trait17	CD3 on CD45RA+ CD4+	GCST90001858
ebi-a-GCST90001859	MFI	Treg	Blue.530.30.Treg.trait2	CD3 on CD8br	GCST90001859
ebi-a-GCST90001860	MFI	Treg	Blue.530.30.Treg.trait21	CD3 on CD39+ CD4+	GCST90001860
ebi-a-GCST90001861	MFI	Treg	Blue.530.30.Treg.trait22	CD3 on CD28+ CD4+	GCST90001861
ebi-a-GCST90001862	MFI	Treg	Blue.530.30.Treg.trait23	CD3 on CD28+ DN (CD4-CD8-)	GCST90001862
ebi-a-GCST90001863	MFI	Treg	Blue.530.30.Treg.trait3	CD3 on CD28+ CD45RA- CD8br	GCST90001863
ebi-a-GCST90001864	MFI	Treg	Blue.530.30.Treg.trait4	CD3 on CD28+ CD45RA+ CD8br	GCST90001864
ebi-a-GCST90001865	MFI	Treg	Blue.530.30.Treg.trait5	CD3 on CD28- CD8br	GCST90001865
ebi-a-GCST90001866	MFI	Treg	Blue.530.30.Treg.trait6	CD3 on CD39+ CD8br	GCST90001866
ebi-a-GCST90001867	MFI	Treg	Blue.530.30.Treg.trait7	CD3 on CD4+	GCST90001867
ebi-a-GCST90001868	MFI	Treg	Blue.530.30.Treg.trait8	CD3 on CD4 Treg	GCST90001868
ebi-a-GCST90001869	MFI	Treg	Blue.530.30.Treg.trait9	CD3 on resting Treg	GCST90001869
ebi-a-GCST90001870	MFI	Myeloid cell	Blue.585.42.MDSC.trait1	CD34 on HSC	GCST90001870
ebi-a-GCST90001871	MFI	Maturation stages of T cell	HVEM1000_150630.trait1	HVEM on T cell	GCST90001871
ebi-a-GCST90001872	MFI	Maturation stages of T cell	HVEM1000_150630.trait10	HVEM on naive CD8br	GCST90001872
ebi-a-GCST90001873	MFI	Maturation stages of T cell	HVEM1000_150630.trait11	HVEM on EM CD8br	GCST90001873
ebi-a-GCST90001874	MFI	Maturation stages of T cell	HVEM1000_150630.trait12	HVEM on TD CD8br	GCST90001874
ebi-a-GCST90001875	MFI	Maturation stages of T cell	HVEM1000_150630.trait2	HVEM on CD4+	GCST90001875
ebi-a-GCST90001876	MFI	Maturation stages of T cell	HVEM1000_150630.trait3	HVEM on CM CD4+	GCST90001876
ebi-a-GCST90001877	MFI	Maturation stages of T cell	HVEM1000_150630.trait4	HVEM on naive CD4+	GCST90001877
ebi-a-GCST90001878	MFI	Maturation stages of T cell	HVEM1000_150630.trait5	HVEM on EM CD4+	GCST90001878
ebi-a-GCST90001879	MFI	Maturation stages of T cell	HVEM1000_150630.trait6	HVEM on TD CD4+	GCST90001879
ebi-a-GCST90001880	MFI	Maturation stages of T cell	HVEM1000_150630.trait7	HVEM on CD45RA- CD4+	GCST90001880
ebi-a-GCST90001881	MFI	Maturation stages of T cell	HVEM1000_150630.trait8	HVEM on CD8br	GCST90001881
ebi-a-GCST90001882	MFI	Maturation stages of T cell	HVEM1000_150630.trait9	HVEM on CM CD8br	GCST90001882
ebi-a-GCST90001883	MFI	TBNK	Blue.585.42.TBNK.trait1	CD16-CD56 on NKT	GCST90001883
ebi-a-GCST90001884	MFI	TBNK	Blue.585.42.TBNK.trait2	CD16-CD56 on NK	GCST90001884
ebi-a-GCST90001885	MFI	TBNK	Blue.585.42.TBNK.trait3	CD16-CD56 on HLA DR+ NK	GCST90001885
ebi-a-GCST90001886	MFI	Treg	Blue.585.42.Treg.trait10	CD28 on CD39+ activated Treg	GCST90001886
ebi-a-GCST90001887	MFI	Treg	Blue.585.42.Treg.trait11	CD28 on secreting Treg	GCST90001887
ebi-a-GCST90001888	MFI	Treg	Blue.585.42.Treg.trait12	CD28 on CD39+ secreting Treg	GCST90001888
ebi-a-GCST90001889	MFI	Treg	Blue.585.42.Treg.trait13	CD28 on activated & secreting Treg	GCST90001889
ebi-a-GCST90001890	MFI	Treg	Blue.585.42.Treg.trait15	CD28 on CD45RA+ CD4+	GCST90001890
ebi-a-GCST90001891	MFI	Treg	Blue.585.42.Treg.trait18	CD28 on CD45RA- CD4 not Treg	GCST90001891
ebi-a-GCST90001892	MFI	Treg	Blue.585.42.Treg.trait19	CD28 on CD39+ CD4+	GCST90001892
ebi-a-GCST90001893	MFI	Treg	Blue.585.42.Treg.trait2	CD28 on CD28+ CD45RA- CD8br	GCST90001893
ebi-a-GCST90001894	MFI	Treg	Blue.585.42.Treg.trait20	CD28 on CD28+ CD4+	GCST90001894
ebi-a-GCST90001895	MFI	Treg	Blue.585.42.Treg.trait21	CD28 on CD28+ DN (CD4-CD8-)	GCST90001895
ebi-a-GCST90001896	MFI	Treg	Blue.585.42.Treg.trait3	CD28 on CD28+ CD45RA+ CD8br	GCST90001896
ebi-a-GCST90001897	MFI	Treg	Blue.585.42.Treg.trait4	CD28 on CD39+ CD8br	GCST90001897
ebi-a-GCST90001898	MFI	Treg	Blue.585.42.Treg.trait5	CD28 on CD4+	GCST90001898
ebi-a-GCST90001899	MFI	Treg	Blue.585.42.Treg.trait6	CD28 on CD4 Treg	GCST90001899
ebi-a-GCST90001900	MFI	Treg	Blue.585.42.Treg.trait7	CD28 on resting Treg	GCST90001900
ebi-a-GCST90001901	MFI	Treg	Blue.585.42.Treg.trait8	CD28 on CD39+ resting Treg	GCST90001901
ebi-a-GCST90001902	MFI	Treg	Blue.585.42.Treg.trait9	CD28 on activated Treg	GCST90001902
ebi-a-GCST90001903	MFI	cDC	Blue.670.LP.cDC.trait1	CD86 on myeloid DC	GCST90001903
ebi-a-GCST90001904	MFI	cDC	Blue.670.LP.cDC.trait2	CD86 on CD62L+ myeloid DC	GCST90001904
ebi-a-GCST90001905	MFI	cDC	Blue.670.LP.cDC.trait3	CD86 on monocyte	GCST90001905
ebi-a-GCST90001906	MFI	cDC	Blue.670.LP.cDC.trait4	CD86 on granulocyte	GCST90001906
ebi-a-GCST90001907	MFI	Maturation stages of T cell	Blue.670.LP.MT.trait1	CCR7 on naive CD4+	GCST90001907
ebi-a-GCST90001908	MFI	Maturation stages of T cell	Blue.670.LP.MT.trait3	CCR7 on naive CD8br	GCST90001908
ebi-a-GCST90001909	MFI	TBNK	Blue.670.LP.TBNK.trait1	CD45 on CD14+ monocyte	GCST90001909
ebi-a-GCST90001910	MFI	TBNK	Blue.670.LP.TBNK.trait10	CD45 on B cell	GCST90001910
ebi-a-GCST90001911	MFI	TBNK	Blue.670.LP.TBNK.trait11	CD45 on NK	GCST90001911
ebi-a-GCST90001912	MFI	TBNK	Blue.670.LP.TBNK.trait12	CD45 on HLA DR+ NK	GCST90001912
ebi-a-GCST90001913	MFI	TBNK	Blue.670.LP.TBNK.trait13	CD45 on granulocyte	GCST90001913
ebi-a-GCST90001914	MFI	TBNK	Blue.670.LP.TBNK.trait2	CD45 on lymphocyte	GCST90001914
ebi-a-GCST90001915	MFI	TBNK	Blue.670.LP.TBNK.trait3	CD45 on T cell	GCST90001915
ebi-a-GCST90001916	MFI	TBNK	Blue.670.LP.TBNK.trait4	CD45 on CD4+	GCST90001916
ebi-a-GCST90001917	MFI	TBNK	Blue.670.LP.TBNK.trait5	CD45 on CD8br	GCST90001917
ebi-a-GCST90001918	MFI	TBNK	Blue.670.LP.TBNK.trait6	CD45 on HLA DR+ T cell	GCST90001918
ebi-a-GCST90001919	MFI	TBNK	Blue.670.LP.TBNK.trait7	CD45 on NKT	GCST90001919
ebi-a-GCST90001920	MFI	TBNK	Blue.670.LP.TBNK.trait8	CD45 on HLA DR+ CD4+	GCST90001920
ebi-a-GCST90001921	MFI	TBNK	Blue.670.LP.TBNK.trait9	CD45 on HLA DR+ CD8br	GCST90001921
ebi-a-GCST90001922	MFI	Treg	Blue.670.LP.Treg.trait1	CD127 on T cell	GCST90001922
ebi-a-GCST90001923	MFI	Treg	Blue.670.LP.Treg.trait10	CD127 on CD45RA- CD4 not Treg	GCST90001923
ebi-a-GCST90001924	MFI	Treg	Blue.670.LP.Treg.trait11	CD127 on CD28+ CD4+	GCST90001924
ebi-a-GCST90001925	MFI	Treg	Blue.670.LP.Treg.trait12	CD127 on CD28+ DN (CD4-CD8-)	GCST90001925
ebi-a-GCST90001926	MFI	Treg	Blue.670.LP.Treg.trait13	CD127 on granulocyte	GCST90001926
ebi-a-GCST90001927	MFI	Treg	Blue.670.LP.Treg.trait2	CD127 on CD8br	GCST90001927
ebi-a-GCST90001928	MFI	Treg	Blue.670.LP.Treg.trait3	CD127 on CD28+ CD45RA- CD8br	GCST90001928
ebi-a-GCST90001929	MFI	Treg	Blue.670.LP.Treg.trait4	CD127 on CD28+ CD45RA+ CD8br	GCST90001929
ebi-a-GCST90001930	MFI	Treg	Blue.670.LP.Treg.trait5	CD127 on CD28- CD8br	GCST90001930
ebi-a-GCST90001931	MFI	Treg	Blue.670.LP.Treg.trait6	CD127 on CD4+	GCST90001931
ebi-a-GCST90001932	MFI	Treg	Blue.670.LP.Treg.trait7	CD127 on CD45RA+ CD4+	GCST90001932
ebi-a-GCST90001933	MFI	Treg	Blue.780.60.CD25.trait1	CD25 on CD45RA- CD4 not Treg	GCST90001933
ebi-a-GCST90001934	MFI	Treg	Blue.780.60.CD25.trait13	CD25 on CD45RA+ CD4 not Treg	GCST90001934
ebi-a-GCST90001935	MFI	Treg	Blue.780.60.CD25.trait10	CD25 on CD39+ CD4 Treg	GCST90001935
ebi-a-GCST90001936	MFI	Treg	Blue.780.60.CD25.trait2	CD25 on CD4 Treg	GCST90001936
ebi-a-GCST90001937	MFI	Treg	Blue.780.60.CD25.trait3	CD25 on resting Treg	GCST90001937
ebi-a-GCST90001938	MFI	Treg	Blue.780.60.CD25.trait4	CD25 on CD39+ resting Treg	GCST90001938
ebi-a-GCST90001939	MFI	Treg	Blue.780.60.CD25.trait5	CD25 on activated Treg	GCST90001939
ebi-a-GCST90001940	MFI	Treg	Blue.780.60.CD25.trait6	CD25 on CD39+ activated Treg	GCST90001940
ebi-a-GCST90001941	MFI	Treg	Blue.780.60.CD25.trait7	CD25 on secreting Treg	GCST90001941
ebi-a-GCST90001942	MFI	Treg	Blue.780.60.CD25.trait8	CD25 on CD39+ secreting Treg	GCST90001942
ebi-a-GCST90001943	MFI	Treg	Blue.780.60.CD25.trait9	CD25 on activated & secreting Treg	GCST90001943
ebi-a-GCST90001944	MFI	cDC	Blue.780.60.cDC.trait1	CD123 on plasmacytoid DC	GCST90001944
ebi-a-GCST90001945	MFI	cDC	Blue.780.60.cDC.trait2	CD123 on CD62L+ plasmacytoid DC	GCST90001945
ebi-a-GCST90001946	MFI	Myeloid cell	Blue.780.60.MDSC.trait1	CD33 on CD14+ monocyte	GCST90001946
ebi-a-GCST90001947	MFI	Myeloid cell	Blue.780.60.MDSC.trait10	CD33 on CD33br HLA DR+ CD14dim	GCST90001947
ebi-a-GCST90001948	MFI	Myeloid cell	Blue.780.60.MDSC.trait12	CD33 on CD33dim HLA DR+ CD11b+	GCST90001948
ebi-a-GCST90001949	MFI	Myeloid cell	Blue.780.60.MDSC.trait13	CD33 on CD33dim HLA DR+ CD11b-	GCST90001949
ebi-a-GCST90001950	MFI	Myeloid cell	Blue.780.60.MDSC.trait14	CD33 on Gr MDSC	GCST90001950
ebi-a-GCST90001951	MFI	Myeloid cell	Blue.780.60.MDSC.trait2	CD33 on CD66b++ myeloid cell	GCST90001951
ebi-a-GCST90001952	MFI	Myeloid cell	Blue.780.60.MDSC.trait3	CD33 on Mo MDSC	GCST90001952
ebi-a-GCST90001953	MFI	Myeloid cell	Blue.780.60.MDSC.trait4	CD33 on CD33dim HLA DR-	GCST90001953
ebi-a-GCST90001954	MFI	Myeloid cell	Blue.780.60.MDSC.trait6	CD33 on basophil	GCST90001954
ebi-a-GCST90001955	MFI	Myeloid cell	Blue.780.60.MDSC.trait7	CD33 on Im MDSC	GCST90001955
ebi-a-GCST90001956	MFI	Myeloid cell	Blue.780.60.MDSC.trait8	CD33 on CD33br HLA DR+	GCST90001956
ebi-a-GCST90001957	MFI	Myeloid cell	Blue.780.60.MDSC.trait9	CD33 on CD33br HLA DR+ CD14-	GCST90001957
ebi-a-GCST90001958	MFI	TBNK	Blue.780.60.TBNK.trait1	CD4 on monocyte	GCST90001958
ebi-a-GCST90001959	MFI	TBNK	Blue.780.60.TBNK.trait3	CD4 on HLA DR+ CD4+	GCST90001959
ebi-a-GCST90001960	MFI	Treg	Blue.780.60.Treg.trait4	CD25 on CD4+	GCST90001960
ebi-a-GCST90001961	MFI	Treg	Blue.780.60.Treg.trait5	CD25 on CD39+ CD4+	GCST90001961
ebi-a-GCST90001962	MFI	Treg	Blue.780.60.Treg.trait6	CD25 on CD28+ CD4+	GCST90001962
ebi-a-GCST90001963	Morphological parameter	cDC	FSC.cDC.trait2	FSC-A on myeloid DC	GCST90001963
ebi-a-GCST90001964	Morphological parameter	cDC	FSC.cDC.trait3	FSC-A on plasmacytoid DC	GCST90001964
ebi-a-GCST90001965	Morphological parameter	cDC	FSC.cDC.trait4	FSC-A on monocyte	GCST90001965
ebi-a-GCST90001966	Morphological parameter	cDC	FSC.cDC.trait5	FSC-A on granulocyte	GCST90001966
ebi-a-GCST90001967	Morphological parameter	TBNK	FSC.TBNK.trait1	FSC-A on CD14+ monocyte	GCST90001967
ebi-a-GCST90001968	Morphological parameter	TBNK	FSC.TBNK.trait10	FSC-A on B cell	GCST90001968
ebi-a-GCST90001969	Morphological parameter	TBNK	FSC.TBNK.trait11	FSC-A on NK	GCST90001969
ebi-a-GCST90001970	Morphological parameter	TBNK	FSC.TBNK.trait12	FSC-A on HLA DR+ NK	GCST90001970
ebi-a-GCST90001971	Morphological parameter	TBNK	FSC.TBNK.trait2	FSC-A on lymphocyte	GCST90001971
ebi-a-GCST90001972	Morphological parameter	TBNK	FSC.TBNK.trait3	FSC-A on T cell	GCST90001972
ebi-a-GCST90001973	Morphological parameter	TBNK	FSC.TBNK.trait4	FSC-A on CD4+	GCST90001973
ebi-a-GCST90001974	Morphological parameter	TBNK	FSC.TBNK.trait5	FSC-A on CD8br	GCST90001974
ebi-a-GCST90001975	Morphological parameter	TBNK	FSC.TBNK.trait6	FSC-A on HLA DR+ T cell	GCST90001975
ebi-a-GCST90001976	Morphological parameter	TBNK	FSC.TBNK.trait7	FSC-A on NKT	GCST90001976
ebi-a-GCST90001977	Morphological parameter	TBNK	FSC.TBNK.trait8	FSC-A on HLA DR+ CD4+	GCST90001977
ebi-a-GCST90001978	Morphological parameter	TBNK	FSC.TBNK.trait9	FSC-A on HLA DR+ CD8br	GCST90001978
ebi-a-GCST90001979	MFI	Monocyte	mono.trait1	CD16 on CD14- CD16+ monocyte	GCST90001979
ebi-a-GCST90001980	MFI	Monocyte	mono.trait10	CD40 on CD14+ CD16- monocyte	GCST90001980
ebi-a-GCST90001981	MFI	Monocyte	mono.trait11	CD40 on CD14+ CD16+ monocyte	GCST90001981
ebi-a-GCST90001982	MFI	Monocyte	mono.trait12	CCR2 on CD14- CD16+ monocyte	GCST90001982
ebi-a-GCST90001983	MFI	Monocyte	mono.trait14	CD14 on CD14+ CD16+ monocyte	GCST90001983
ebi-a-GCST90001984	MFI	Monocyte	mono.trait16	HLA DR on CD14- CD16+ monocyte	GCST90001984
ebi-a-GCST90001985	MFI	Monocyte	mono.trait17	CD40 on monocytes	GCST90001985
ebi-a-GCST90001986	MFI	Monocyte	mono.trait19	CD14 on CD14+ CD16- monocyte	GCST90001986
ebi-a-GCST90001987	MFI	Monocyte	mono.trait2	CD64 on CD14+ CD16- monocyte	GCST90001987
ebi-a-GCST90001988	MFI	Monocyte	mono.trait21	HLA DR on CD14+ CD16- monocyte	GCST90001988
ebi-a-GCST90001989	MFI	Monocyte	mono.trait22	CD40 on CD14- CD16+ monocyte	GCST90001989
ebi-a-GCST90001990	MFI	Monocyte	mono.trait24	CD64 on CD14- CD16+ monocyte	GCST90001990
ebi-a-GCST90001991	MFI	Monocyte	mono.trait25	HLA DR on CD14+ monocyte	GCST90001991
ebi-a-GCST90001992	MFI	Monocyte	mono.trait28	CCR2 on CD14+ CD16+ monocyte	GCST90001992
ebi-a-GCST90001993	MFI	Monocyte	mono.trait29	PDL-1 on CD14+ CD16- monocyte	GCST90001993
ebi-a-GCST90001994	MFI	Monocyte	mono.trait3	CX3CR1 on CD14- CD16-	GCST90001994
ebi-a-GCST90001995	MFI	Monocyte	mono.trait33	CX3CR1 on monocyte	GCST90001995
ebi-a-GCST90001996	MFI	Monocyte	mono.trait35	CX3CR1 on CD14+ CD16+ monocyte	GCST90001996
ebi-a-GCST90001997	MFI	Monocyte	mono.trait36	CX3CR1 on CD14+ CD16- monocyte	GCST90001997
ebi-a-GCST90001998	MFI	Monocyte	mono.trait39	PDL-1 on CD14+ CD16+ monocyte	GCST90001998
ebi-a-GCST90001999	MFI	Monocyte	mono.trait4	PDL-1 on CD14- CD16+ monocyte	GCST90001999
ebi-a-GCST90002000	MFI	Monocyte	mono.trait41	PDL-1 on CD14- CD16-	GCST90002000
ebi-a-GCST90002001	MFI	Monocyte	mono.trait42	CD64 on CD14- CD16-	GCST90002001
ebi-a-GCST90002002	MFI	Monocyte	mono.trait43	PDL-1 on monocyte	GCST90002002
ebi-a-GCST90002003	MFI	Monocyte	mono.trait44	CCR2 on CD14- CD16-	GCST90002003
ebi-a-GCST90002004	MFI	Monocyte	mono.trait46	CCR2 on CD14+ CD16- monocyte	GCST90002004
ebi-a-GCST90002005	MFI	Monocyte	mono.trait47	CD16 on CD14+ CD16+ monocyte	GCST90002005
ebi-a-GCST90002006	MFI	Monocyte	mono.trait48	CD64 on monocyte	GCST90002006
ebi-a-GCST90002007	MFI	Monocyte	mono.trait50	HLA DR on CD14+ CD16+ monocyte	GCST90002007
ebi-a-GCST90002008	MFI	Monocyte	mono.trait52	CCR2 on monocyte	GCST90002008
ebi-a-GCST90002009	MFI	Monocyte	mono.trait53	HLA DR on CD14- CD16-	GCST90002009
ebi-a-GCST90002010	MFI	Monocyte	mono.trait54	HLA DR on monocyte	GCST90002010
ebi-a-GCST90002011	MFI	Monocyte	mono.trait6	CD64 on CD14+ CD16+ monocyte	GCST90002011
ebi-a-GCST90002012	MFI	Monocyte	mono.trait7	CX3CR1 on CD14- CD16+ monocyte	GCST90002012
ebi-a-GCST90002013	MFI	cDC	Red.660.20.cDC.trait1	CCR2 on myeloid DC	GCST90002013
ebi-a-GCST90002014	MFI	cDC	Red.660.20.cDC.trait2	CCR2 on CD62L+ myeloid DC	GCST90002014
ebi-a-GCST90002015	MFI	cDC	Red.660.20.cDC.trait3	CCR2 on plasmacytoid DC	GCST90002015
ebi-a-GCST90002016	MFI	cDC	Red.660.20.cDC.trait4	CCR2 on CD62L+ plasmacytoid DC	GCST90002016
ebi-a-GCST90002017	MFI	cDC	Red.660.20.cDC.trait5	CCR2 on monocyte	GCST90002017
ebi-a-GCST90002018	MFI	cDC	Red.660.20.cDC.trait6	CCR2 on granulocyte	GCST90002018
ebi-a-GCST90002019	MFI	Myeloid cell	Red.660.20.MDSC.trait2	CD14 on Mo MDSC	GCST90002019
ebi-a-GCST90002020	MFI	Myeloid cell	Red.660.20.MDSC.trait3	CD14 on CD33br HLA DR+ CD14dim	GCST90002020
ebi-a-GCST90002021	MFI	Myeloid cell	Red.660.20.MDSC.trait4	CD14 on CD33dim HLA DR+ CD11b+	GCST90002021
ebi-a-GCST90002022	MFI	Maturation stages of T cell	Red.660.20.MT.trait1	CD4 on CD4+	GCST90002022
ebi-a-GCST90002023	MFI	Maturation stages of T cell	Red.660.20.MT.trait2	CD4 on CM CD4 +	GCST90002023
ebi-a-GCST90002024	MFI	Maturation stages of T cell	Red.660.20.MT.trait3	CD4 on naive CD4+	GCST90002024
ebi-a-GCST90002025	MFI	Maturation stages of T cell	Red.660.20.MT.trait4	CD4 on EM CD4+	GCST90002025
ebi-a-GCST90002026	MFI	Maturation stages of T cell	Red.660.20.MT.trait5	CD4 on TD CD4+	GCST90002026
ebi-a-GCST90002027	MFI	Maturation stages of T cell	Red.660.20.MT.trait6	CD4 on CD45RA+ CD4+	GCST90002027
ebi-a-GCST90002028	MFI	TBNK	Red.660.20.TBNK.trait2	CD19 on B cell	GCST90002028
ebi-a-GCST90002029	MFI	Treg	Red.660.20.Treg.trait1	CD39 on CD39+ CD8br	GCST90002029
ebi-a-GCST90002030	MFI	Treg	Red.660.20.Treg.trait2	CD39 on CD39+ activated Treg	GCST90002030
ebi-a-GCST90002031	MFI	Treg	Red.660.20.Treg.trait3	CD39 on CD39+ secreting Treg	GCST90002031
ebi-a-GCST90002032	MFI	Treg	Red.660.20.Treg.trait5	CD39 on CD39+ CD4+	GCST90002032
ebi-a-GCST90002033	MFI	Treg	Red.660.20.Treg.trait6	CD39 on granulocyte	GCST90002033
ebi-a-GCST90002034	MFI	Treg	Red.660.20.Treg.trait7	CD39 on monocyte	GCST90002034
ebi-a-GCST90002035	MFI	cDC	Red.780.60.cDC.trait1	CD80 on myeloid DC	GCST90002035
ebi-a-GCST90002036	MFI	cDC	Red.780.60.cDC.trait2	CD80 on CD62L+ myeloid DC	GCST90002036
ebi-a-GCST90002037	MFI	cDC	Red.780.60.cDC.trait3	CD80 on plasmacytoid DC	GCST90002037
ebi-a-GCST90002038	MFI	cDC	Red.780.60.cDC.trait4	CD80 on CD62L+ plasmacytoid DC	GCST90002038
ebi-a-GCST90002039	MFI	cDC	Red.780.60.cDC.trait5	CD80 on monocyte	GCST90002039
ebi-a-GCST90002040	MFI	cDC	Red.780.60.cDC.trait6	CD80 on granulocyte	GCST90002040
ebi-a-GCST90002041	MFI	Myeloid cell	Red.780.60.MDSC.trait1	CD45 on lymphocyte	GCST90002041
ebi-a-GCST90002042	MFI	Myeloid cell	Red.780.60.MDSC.trait10	CD45 on CD33br HLA DR+ CD14-	GCST90002042
ebi-a-GCST90002043	MFI	Myeloid cell	Red.780.60.MDSC.trait11	CD45 on CD33br HLA DR+ CD14dim	GCST90002043
ebi-a-GCST90002044	MFI	Myeloid cell	Red.780.60.MDSC.trait13	CD45 on CD33dim HLA DR+ CD11b-	GCST90002044
ebi-a-GCST90002045	MFI	Myeloid cell	Red.780.60.MDSC.trait14	CD45 on CD33- HLA DR-	GCST90002045
ebi-a-GCST90002046	MFI	Myeloid cell	Red.780.60.MDSC.trait15	CD45 on CD33- HLA DR+	GCST90002046
ebi-a-GCST90002047	MFI	Myeloid cell	Red.780.60.MDSC.trait16	CD45 on Gr MDSC	GCST90002047
ebi-a-GCST90002048	MFI	Myeloid cell	Red.780.60.MDSC.trait3	CD45 on CD66b++ myelod cell	GCST90002048
ebi-a-GCST90002049	MFI	Myeloid cell	Red.780.60.MDSC.trait4	CD45 on Mo MDSC	GCST90002049
ebi-a-GCST90002050	MFI	Myeloid cell	Red.780.60.MDSC.trait5	CD45 on CD33dim HLA DR-	GCST90002050
ebi-a-GCST90002051	MFI	Myeloid cell	Red.780.60.MDSC.trait7	CD45 on basophil	GCST90002051
ebi-a-GCST90002052	MFI	Myeloid cell	Red.780.60.MDSC.trait8	CD45 on Im MDSC	GCST90002052
ebi-a-GCST90002053	MFI	Myeloid cell	Red.780.60.MDSC.trait9	CD45 on CD33br HLA DR+	GCST90002053
ebi-a-GCST90002054	MFI	Maturation stages of T cell	Red.780.60.MT.trait2	CD8 on CM CD8br	GCST90002054
ebi-a-GCST90002055	MFI	Maturation stages of T cell	Red.780.60.MT.trait3	CD8 on naive CD8br	GCST90002055
ebi-a-GCST90002056	MFI	Maturation stages of T cell	Red.780.60.MT.trait4	CD8 on EM CD8br	GCST90002056
ebi-a-GCST90002057	MFI	Maturation stages of T cell	Red.780.60.MT.trait5	CD8 on TD CD8br	GCST90002057
ebi-a-GCST90002058	MFI	TBNK	Red.780.60.TBNK.trait1	CD8 on CD8br	GCST90002058
ebi-a-GCST90002059	MFI	TBNK	Red.780.60.TBNK.trait2	CD8 on NKT	GCST90002059
ebi-a-GCST90002060	MFI	TBNK	Red.780.60.TBNK.trait3	CD8 on HLA DR+ CD8br	GCST90002060
ebi-a-GCST90002061	MFI	Treg	Red.780.60.Treg.trait15	CD4 on CD39+ CD4+	GCST90002061
ebi-a-GCST90002062	MFI	Treg	Red.780.60.Treg.trait16	CD4 on CD28+ CD4+	GCST90002062
ebi-a-GCST90002063	MFI	Treg	Red.780.60.Treg.trait2	CD4 on CD4 Treg	GCST90002063
ebi-a-GCST90002064	MFI	Treg	Red.780.60.Treg.trait3	CD4 on resting Treg	GCST90002064
ebi-a-GCST90002065	MFI	Treg	Red.780.60.Treg.trait4	CD4 on CD39+ resting Treg	GCST90002065
ebi-a-GCST90002066	MFI	Treg	Red.780.60.Treg.trait5	CD4 on activated Treg	GCST90002066
ebi-a-GCST90002067	MFI	Treg	Red.780.60.Treg.trait6	CD4 on CD39+ activated Treg	GCST90002067
ebi-a-GCST90002068	MFI	Treg	Red.780.60.Treg.trait7	CD4 on secreting Treg	GCST90002068
ebi-a-GCST90002069	MFI	Treg	Red.780.60.Treg.trait8	CD4 on CD39+ secreting Treg	GCST90002069
ebi-a-GCST90002070	MFI	Treg	Red.780.60.Treg.trait9	CD4 on activated & secreting Treg	GCST90002070
ebi-a-GCST90002071	Morphological parameter	cDC	SSC.cDC.trait2	SSC-A on myeloid DC	GCST90002071
ebi-a-GCST90002072	Morphological parameter	cDC	SSC.cDC.trait3	SSC-A on plasmacytoid DC	GCST90002072
ebi-a-GCST90002073	Morphological parameter	cDC	SSC.cDC.trait4	SSC-A on monocyte	GCST90002073
ebi-a-GCST90002074	Morphological parameter	TBNK	SSC.TBNK.trait1	SSC-A on CD14+ monocyte	GCST90002074
ebi-a-GCST90002075	Morphological parameter	TBNK	SSC.TBNK.trait10	SSC-A on B cell	GCST90002075
ebi-a-GCST90002076	Morphological parameter	TBNK	SSC.TBNK.trait11	SSC-A on NK	GCST90002076
ebi-a-GCST90002077	Morphological parameter	TBNK	SSC.TBNK.trait12	SSC-A on HLA DR+ NK	GCST90002077
ebi-a-GCST90002078	Morphological parameter	TBNK	SSC.TBNK.trait13	SSC-A on granulocyte	GCST90002078
ebi-a-GCST90002079	Morphological parameter	TBNK	SSC.TBNK.trait2	SSC-A on lymphocyte	GCST90002079
ebi-a-GCST90002080	Morphological parameter	TBNK	SSC.TBNK.trait3	SSC-A on T cell	GCST90002080
ebi-a-GCST90002081	Morphological parameter	TBNK	SSC.TBNK.trait4	SSC-A on CD4+	GCST90002081
ebi-a-GCST90002082	Morphological parameter	TBNK	SSC.TBNK.trait5	SSC-A on CD8br	GCST90002082
ebi-a-GCST90002083	Morphological parameter	TBNK	SSC.TBNK.trait6	SSC-A on HLA DR+ T cell	GCST90002083
ebi-a-GCST90002084	Morphological parameter	TBNK	SSC.TBNK.trait7	SSC-A on NKT	GCST90002084
ebi-a-GCST90002085	Morphological parameter	TBNK	SSC.TBNK.trait8	SSC-A on HLA DR+ CD4+	GCST90002085
ebi-a-GCST90002086	Morphological parameter	TBNK	SSC.TBNK.trait9	SSC-A on HLA DR+ CD8br	GCST90002086
ebi-a-GCST90002087	MFI	cDC	Violet.450.50.cDC.trait1	CD11c on myeloid DC	GCST90002087
ebi-a-GCST90002088	MFI	cDC	Violet.450.50.cDC.trait2	CD11c on CD62L+ myeloid DC	GCST90002088
ebi-a-GCST90002089	MFI	cDC	Violet.450.50.cDC.trait3	CD11c on monocyte	GCST90002089
ebi-a-GCST90002090	MFI	cDC	Violet.450.50.cDC.trait4	CD11c on granulocyte	GCST90002090
ebi-a-GCST90002091	MFI	Myeloid cell	Violet.450.50.MDSC.trait1	CD11b on CD14+ monocyte	GCST90002091
ebi-a-GCST90002092	MFI	Myeloid cell	Violet.450.50.MDSC.trait13	CD11b on Gr MDSC	GCST90002092
ebi-a-GCST90002093	MFI	Myeloid cell	Violet.450.50.MDSC.trait2	CD11b on CD66b++ myeloid cell	GCST90002093
ebi-a-GCST90002094	MFI	Myeloid cell	Violet.450.50.MDSC.trait3	CD11b on Mo MDSC	GCST90002094
ebi-a-GCST90002095	MFI	Myeloid cell	Violet.450.50.MDSC.trait4	CD11b on CD33dim HLA DR-	GCST90002095
ebi-a-GCST90002096	MFI	Myeloid cell	Violet.450.50.MDSC.trait6	CD11b on basophil	GCST90002096
ebi-a-GCST90002097	MFI	Myeloid cell	Violet.450.50.MDSC.trait9	CD11b on CD33br HLA DR+ CD14dim	GCST90002097
ebi-a-GCST90002098	MFI	Maturation stages of T cell	Violet.450.50.MT.trait1	CD45RA on naive CD4+	GCST90002098
ebi-a-GCST90002099	MFI	Maturation stages of T cell	Violet.450.50.MT.trait2	CD4RA on TD CD4+	GCST90002099
ebi-a-GCST90002100	MFI	Maturation stages of T cell	Violet.450.50.MT.trait3	CD45RA on naive CD8br	GCST90002100
ebi-a-GCST90002101	MFI	Maturation stages of T cell	Violet.450.50.MT.trait4	CD45RA on TD CD8br	GCST90002101
ebi-a-GCST90002102	MFI	Treg	Violet.450.50.Treg.trait2	CD45RA on resting Treg	GCST90002102
ebi-a-GCST90002103	MFI	Treg	Violet.450.50.Treg.trait3	CD45RA on CD39+ resting Treg	GCST90002103
ebi-a-GCST90002104	MFI	cDC	Violet.510.50.cDC.trait2	HLA DR on myeloid DC	GCST90002104
ebi-a-GCST90002105	MFI	cDC	Violet.510.50.cDC.trait3	HLA DR on plasmacytoid DC	GCST90002105
ebi-a-GCST90002106	MFI	cDC	Violet.510.50.cDC.trait4	HLA DR on DC	GCST90002106
ebi-a-GCST90002107	MFI	Myeloid cell	Violet.510.50.MDSC.trait1	HLA DR on HSC	GCST90002107
ebi-a-GCST90002108	MFI	Myeloid cell	Violet.510.50.MDSC.trait3	HLA DR on CD33br HLA DR+ CD14-	GCST90002108
ebi-a-GCST90002109	MFI	Myeloid cell	Violet.510.50.MDSC.trait4	HLA DR on CD33br HLA DR+ CD14dim	GCST90002109
ebi-a-GCST90002110	MFI	Myeloid cell	Violet.510.50.MDSC.trait5	HLA DR on CD33dim HLA DR+ CD11b+	GCST90002110
ebi-a-GCST90002111	MFI	Myeloid cell	Violet.510.50.MDSC.trait6	HLA DR on CD33dim HLA DR+ CD11b-	GCST90002111
ebi-a-GCST90002112	MFI	Myeloid cell	Violet.510.50.MDSC.trait7	HLA DR on CD33- HLA DR+	GCST90002112
ebi-a-GCST90002113	MFI	TBNK	Violet.510.50.TBNK.trait2	HLA DR on HLA DR+ T cell	GCST90002113
ebi-a-GCST90002114	MFI	TBNK	Violet.510.50.TBNK.trait3	HLA DR on HLA DR+ CD4+	GCST90002114
ebi-a-GCST90002115	MFI	TBNK	Violet.510.50.TBNK.trait4	HLA DR on HLA DR+ CD8br	GCST90002115
ebi-a-GCST90002116	MFI	TBNK	Violet.510.50.TBNK.trait5	HLA DR on B cell	GCST90002116
ebi-a-GCST90002117	MFI	TBNK	Violet.510.50.TBNK.trait6	HLA DR on HLA DR+ NK	GCST90002117
ebi-a-GCST90002118	MFI	Treg	Violet.510.50.Treg.trait2	CD8 on CD28+ CD45RA- CD8br	GCST90002118
ebi-a-GCST90002119	MFI	Treg	Violet.510.50.Treg.trait3	CD8 on CD28+ CD45RA+ CD8br	GCST90002119
ebi-a-GCST90002120	MFI	Treg	Violet.510.50.Treg.trait4	CD8 on CD28- CD8br	GCST90002120
ebi-a-GCST90002121	MFI	Treg	Violet.510.50.Treg.trait5	CD8 on CD39+ CD8br	GCST90002121

## Sheet: Table S3 - F-statistics
Table S3. F-statistics and R² for instrumental variables of 27 PANoptosis genes with available eQTL data. All genes substantially exceed the weak-instrument threshold of F>10.
Gene	nSNP_raw	nSNP_p5e8	nSNP_used	Mean_F	Min_F	Max_F	Mean_R2	Mean_N_exposure	Note
ZBP1	2	2	2	359.31	258.33	460.29	0.01137	31206	p<1e-5 (fallback, <3 SNPs at 5e-8)
RIPK3	2	2	2	105.64	84.59	126.68	0.00344	30602	p<1e-5 (fallback, <3 SNPs at 5e-8)
RIPK1	13	13	13	150.46	38.67	947.01	0.00476	31131	p<5e-8
CASP8	20	20	20	113.9	31.2	689	0.00365	30908	p<5e-8
NLRP3	40	40	40	151.91	30.19	1146.87	0.00481	31093	p<5e-8
FADD	18	18	18	152.92	35.26	1215	0.00497	30162	p<5e-8
AIM2	12	12	12	111.12	31.21	563.23	0.00358	30753	p<5e-8
CASP1	15	15	15	154.87	40.13	1037.4	0.00538	28250	p<5e-8
CASP3	21	21	21	158.93	29.93	1447.09	0.00517	30040	p<5e-8
GSDMD	32	32	32	123.94	31.23	987.62	0.0056	21778	p<5e-8
MLKL	41	41	41	123.79	30.78	1261.65	0.00409	29825	p<5e-8
MAP3K7	5	5	5	117.26	46.29	371.94	0.00368	31568	p<5e-8
RBCK1	17	17	17	212.2	34.9	1450.6	0.00741	27889	p<5e-8
CXCL16	37	37	37	197.94	30.55	1768.37	0.00688	27780	p<5e-8
DST	8	8	8	64.61	31.15	156.91	0.00211	30602	p<5e-8
IKZF3	32	32	32	189.9	30.2	1939.68	0.00689	26761	p<5e-8
NFKBIA	25	25	25	109.82	32.54	758.96	0.00755	14255	p<5e-8
RPA3	4	4	4	95.7	41.26	163.68	0.00666	14255	p<5e-8
UBE2L6	3	3	3	142.31	63.75	294.27	0.00448	31565	p<5e-8
RDX	4	4	4	69.32	30.13	120.74	0.00483	14263	p<5e-8
MEFV	20	20	20	226.45	29.74	1495.62	0.00865	25324	p<5e-8
LCN2	3	3	3	78.6	31.86	170.47	0.00788	9841	p<5e-8
IFI27	13	13	13	107.05	30.48	793.8	0.00352	29950	p<5e-8
HSP90AB1	1	1	1	30.57	30.57	30.57	0.00101	30208	p<1e-5 (fallback, <3 SNPs at 5e-8)
CASP6	5	5	5	69.41	37.66	130.59	0.00224	30932	p<5e-8
NLRP12	25	25	25	167.16	31.09	1271.36	0.00612	26738	p<5e-8

## Sheet: Table S4 - MR PANoptosis→PD
Table S4. Complete MR sensitivity analysis results for four PANoptosis genes and Parkinson's disease risk. Primary method: IVW. *Bonferroni-significant (p<0.0125). †Nominally significant only (exploratory).
Gene	Method	nSNP	Beta	SE	OR	OR_LCI_95	OR_UCI_95	P_value	Mean_F	Mean_R2
CASP1	Inverse variance weighted	13	-0.1208	0.0563	0.886	0.794	0.989	0.031741	158.7	0.00521
CASP1	MR Egger	13	-0.1233	0.0872	0.884	0.745	1.049	0.184983	158.7	0.00521
CASP1	MR-RAPS	13	-0.118806	0.0522069	0.88798	0.801611	0.983655	0.0228655
CASP1	Simple mode	13	-0.2339	0.1364	0.791	0.606	1.034	0.111935	158.7	0.00521
CASP1	Weighted median	13	-0.1065	0.0594	0.899	0.8	1.01	0.072867	158.7	0.00521
CASP1	Weighted mode	13	-0.1099	0.3829	0.896	0.423	1.898	0.778937	158.7	0.00521
CXCL16	Inverse variance weighted	36	0.1092	0.0259	1.115	1.06	1.173	2.4e-05	202.5	0.00706
CXCL16	MR Egger	36	0.0798	0.0467	1.083	0.988	1.187	0.096526	202.5	0.00706
CXCL16	MR-RAPS	36	0.108251	0.0267459	1.11433	1.05742	1.1743	5.17964e-05
CXCL16	Simple mode	36	0.0921	0.092	1.097	0.916	1.313	0.323718	202.5	0.00706
CXCL16	Weighted median	36	0.0896	0.0366	1.094	1.018	1.175	0.014427	202.5	0.00706
CXCL16	Weighted mode	36	0.0954	0.1578	1.1	0.807	1.499	0.549499	202.5	0.00706
FADD	Inverse variance weighted	17	-0.1494	0.0441	0.861	0.79	0.939	0.000713	154.4	0.00494
FADD	MR Egger	17	-0.0343	0.0884	0.966	0.813	1.149	0.703533	154.4	0.00494
FADD	MR-RAPS	17	-0.151532	0.0457651	0.85939	0.785659	0.94004	0.000929333
FADD	Simple mode	17	-0.1717	0.1168	0.842	0.67	1.059	0.160837	154.4	0.00494
FADD	Weighted median	17	-0.1178	0.0579	0.889	0.794	0.996	0.041852	154.4	0.00494
FADD	Weighted mode	17	-0.1091	0.3029	0.897	0.495	1.623	0.723401	154.4	0.00494
IFI27	Inverse variance weighted	13	-0.1416	0.0618	0.868	0.769	0.98	0.022064	107	0.00352
IFI27	MR Egger	13	-0.1281	0.1157	0.88	0.701	1.104	0.291534	107	0.00352
IFI27	MR-RAPS	13	-0.142278	0.0643096	0.86738	0.764659	0.9839	0.0269393
IFI27	Simple mode	13	-0.0773	0.1475	0.926	0.693	1.236	0.609531	107	0.00352
IFI27	Weighted median	13	-0.1182	0.0726	0.888	0.771	1.024	0.103413	107	0.00352
IFI27	Weighted mode	13	-0.1138	0.3615	0.892	0.439	1.813	0.758334	107	0.00352
Heterogeneity Test (Cochran's Q)
Gene	Method	Q_statistic	Q_df	Q_p_value
CASP1	MR Egger	14.8838	11	0.187878
CASP1	Inverse variance weighted	14.8858	12	0.247743
CXCL16	MR Egger	21.1501	34	0.958195
CXCL16	Inverse variance weighted	21.7194	35	0.961345
FADD	MR Egger	10.6033	15	0.780179
FADD	Inverse variance weighted	12.8634	16	0.68272
IFI27	MR Egger	7.13206	11	0.78829
IFI27	Inverse variance weighted	7.151	12	0.847475
MR-Egger Intercept (Directional Pleiotropy)
Gene	Egger_Intercept	SE	P_value
CASP1	0.000640789	0.0168555	0.970356
CXCL16	0.00669674	0.00887585	0.455749
FADD	-0.0179639	0.0119491	0.153504
IFI27	-0.00192959	0.0140205	0.893023
MR-PRESSO Results
Gene	RSSobs	Global_P	Raw_Beta	Raw_SE	Raw_P	Raw_OR
CASP1	16.3117	0.3655	-0.12082	0.0562569	0.0528644	0.886193
CXCL16	23.3832	0.963	0.109177	0.0203674	5.38504e-06	1.11536
FADD	14.7397	0.6985	-0.149364	0.0395703	0.00165917	0.861256
IFI27	8.06559	0.8745	-0.141589	0.047745	0.0117988	0.867978

## Sheet: Table S5 - MR Immune→PD
Table S5. Complete MR analysis results for 459 immune cell phenotypes and Parkinson's disease risk (IVW method). All tested traits shown.
Immune_trait_ID	nSNP	Method	Beta	SE	OR	OR_LCI_95	OR_UCI_95	P_value	FDR_q
GCST90003662	20	Inverse variance weighted	-0.3742	0.1786	0.688	0.485	0.976	0.036181	0.0463
GCST90004911	10	Inverse variance weighted	-0.3714	0.123	0.69	0.542	0.878	0.002535	0.0256
GCST90005048	18	Inverse variance weighted	-0.3605	0.1083	0.697	0.564	0.862	0.000872	0.021
GCST90004954	16	Inverse variance weighted	-0.3541	0.0902	0.702	0.588	0.838	8.7e-05	0.0114
GCST90005519	20	Inverse variance weighted	-0.3402	0.0897	0.712	0.597	0.848	0.00015	0.0114
GCST90006314	7	Inverse variance weighted	-0.3264	0.1462	0.722	0.542	0.961	0.025609	0.0431
GCST90002832	19	Inverse variance weighted	-0.3109	0.1032	0.733	0.599	0.897	0.002575	0.0256
GCST90006311	23	Inverse variance weighted	-0.2916	0.1031	0.747	0.61	0.914	0.004677	0.0328
GCST90005040	19	Inverse variance weighted	-0.2876	0.0992	0.75	0.618	0.911	0.003755	0.0305
GCST90003109	25	Inverse variance weighted	-0.2844	0.0836	0.752	0.639	0.886	0.000666	0.021
GCST90006147	13	Inverse variance weighted	-0.2701	0.1145	0.763	0.61	0.955	0.018356	0.0401
GCST90005687	19	Inverse variance weighted	-0.2686	0.0969	0.764	0.632	0.924	0.005546	0.0341
GCST90004154	36	Inverse variance weighted	-0.2683	0.0744	0.765	0.661	0.885	0.000309	0.0154
GCST90005964	14	Inverse variance weighted	-0.2632	0.1092	0.769	0.621	0.952	0.015956	0.0401
GCST90003674	29	Inverse variance weighted	-0.26	0.1103	0.771	0.621	0.957	0.018391	0.0401
GCST90003003	14	Inverse variance weighted	-0.258	0.1099	0.773	0.623	0.958	0.018923	0.0407
GCST90002886	27	Inverse variance weighted	-0.2486	0.0798	0.78	0.667	0.912	0.001834	0.0251
GCST90005710	22	Inverse variance weighted	-0.246	0.0956	0.782	0.648	0.943	0.010044	0.0371
GCST90004967	20	Inverse variance weighted	-0.2425	0.1002	0.785	0.645	0.955	0.015507	0.0401
GCST90005718	24	Inverse variance weighted	-0.2422	0.0765	0.785	0.676	0.912	0.001534	0.0249
GCST90004972	19	Inverse variance weighted	-0.2377	0.0971	0.788	0.652	0.954	0.014377	0.0401
GCST90004456	30	Inverse variance weighted	-0.2358	0.0756	0.79	0.681	0.916	0.001818	0.0251
GCST90003388	18	Inverse variance weighted	-0.2356	0.1151	0.79	0.631	0.99	0.040695	0.048
GCST90005069	14	Inverse variance weighted	-0.2349	0.0989	0.791	0.651	0.96	0.017539	0.0401
GCST90004892	21	Inverse variance weighted	-0.2344	0.0899	0.791	0.663	0.943	0.009127	0.0367
GCST90002471	34	Inverse variance weighted	-0.2323	0.0764	0.793	0.682	0.921	0.002354	0.0253
GCST90005083	27	Inverse variance weighted	-0.2286	0.0997	0.796	0.654	0.967	0.021827	0.0419
GCST90005236	18	Inverse variance weighted	-0.2276	0.0784	0.796	0.683	0.929	0.003678	0.0305
GCST90004000	20	Inverse variance weighted	-0.2271	0.1079	0.797	0.645	0.985	0.035378	0.0463
GCST90005782	13	Inverse variance weighted	-0.2263	0.0825	0.797	0.678	0.937	0.006103	0.0341
GCST90004733	16	Inverse variance weighted	-0.2255	0.0909	0.798	0.668	0.954	0.013086	0.0401
GCST90004926	14	Inverse variance weighted	-0.2249	0.109	0.799	0.645	0.989	0.039071	0.0477
GCST90004696	16	Inverse variance weighted	-0.2215	0.1115	0.801	0.644	0.997	0.047005	0.0488
GCST90006238	14	Inverse variance weighted	-0.2209	0.1121	0.802	0.644	0.999	0.048894	0.0499
GCST90003772	22	Inverse variance weighted	-0.2175	0.1105	0.805	0.648	0.999	0.049072	0.0499
GCST90006135	18	Inverse variance weighted	-0.2175	0.1067	0.805	0.653	0.992	0.041537	0.0483
GCST90004131	25	Inverse variance weighted	-0.2164	0.0935	0.805	0.67	0.967	0.020687	0.0415
GCST90005221	18	Inverse variance weighted	-0.2151	0.1006	0.806	0.662	0.982	0.032488	0.0458
GCST90005238	26	Inverse variance weighted	-0.2146	0.0745	0.807	0.697	0.934	0.00395	0.0305
GCST90005211	24	Inverse variance weighted	-0.214	0.0788	0.807	0.692	0.942	0.006638	0.0341
GCST90005816	27	Inverse variance weighted	-0.2139	0.0886	0.807	0.679	0.961	0.015765	0.0401
GCST90006263	16	Inverse variance weighted	-0.2124	0.104	0.809	0.66	0.992	0.041153	0.0483
GCST90004473	41	Inverse variance weighted	-0.2121	0.0717	0.809	0.703	0.931	0.003102	0.0279
GCST90004219	35	Inverse variance weighted	-0.2119	0.0591	0.809	0.721	0.908	0.000339	0.0154
GCST90004728	24	Inverse variance weighted	-0.2113	0.0737	0.81	0.701	0.935	0.004132	0.0305
GCST90004300	45	Inverse variance weighted	-0.21	0.0641	0.811	0.715	0.919	0.001046	0.0215
GCST90005638	19	Inverse variance weighted	-0.2099	0.103	0.811	0.662	0.992	0.041583	0.0483
GCST90003525	24	Inverse variance weighted	-0.209	0.0888	0.811	0.682	0.966	0.018626	0.0403
GCST90006233	17	Inverse variance weighted	-0.2081	0.0899	0.812	0.681	0.969	0.02061	0.0415
GCST90005641	23	Inverse variance weighted	-0.2079	0.0887	0.812	0.683	0.967	0.019089	0.0407
GCST90002476	18	Inverse variance weighted	-0.2065	0.0948	0.813	0.675	0.98	0.029416	0.0442
GCST90004408	32	Inverse variance weighted	-0.2064	0.0897	0.813	0.682	0.97	0.021397	0.0417
GCST90004427	47	Inverse variance weighted	-0.2059	0.0539	0.814	0.732	0.905	0.000135	0.0114
GCST90003444	30	Inverse variance weighted	-0.2058	0.0855	0.814	0.688	0.962	0.01605	0.0401
GCST90004616	28	Inverse variance weighted	-0.2047	0.0868	0.815	0.687	0.966	0.018286	0.0401
GCST90004525	39	Inverse variance weighted	-0.2039	0.0663	0.816	0.716	0.929	0.002116	0.0253
GCST90004700	18	Inverse variance weighted	-0.2038	0.1006	0.816	0.67	0.993	0.042743	0.0484
GCST90004684	15	Inverse variance weighted	-0.2029	0.0992	0.816	0.672	0.992	0.040805	0.048
GCST90003453	34	Inverse variance weighted	-0.2028	0.0922	0.816	0.682	0.978	0.027759	0.0431
GCST90006277	19	Inverse variance weighted	-0.2026	0.0837	0.817	0.693	0.962	0.015474	0.0401
GCST90004949	16	Inverse variance weighted	-0.202	0.0964	0.817	0.676	0.987	0.036116	0.0463
GCST90006102	16	Inverse variance weighted	-0.2006	0.0997	0.818	0.673	0.995	0.044209	0.0485
GCST90004259	49	Inverse variance weighted	-0.1994	0.0611	0.819	0.727	0.923	0.001108	0.0215
GCST90006014	18	Inverse variance weighted	-0.1986	0.0969	0.82	0.678	0.991	0.040406	0.0479
GCST90005791	21	Inverse variance weighted	-0.1983	0.0937	0.82	0.682	0.986	0.034361	0.0463
GCST90004756	20	Inverse variance weighted	-0.1979	0.0834	0.82	0.697	0.966	0.017564	0.0401
GCST90005967	34	Inverse variance weighted	-0.1978	0.0756	0.821	0.707	0.952	0.008903	0.0364
GCST90004851	21	Inverse variance weighted	-0.1972	0.0991	0.821	0.676	0.997	0.046703	0.0488
GCST90004969	24	Inverse variance weighted	-0.1962	0.0982	0.822	0.678	0.996	0.045845	0.0488
GCST90005976	18	Inverse variance weighted	-0.196	0.0862	0.822	0.694	0.973	0.022976	0.0428
GCST90005132	17	Inverse variance weighted	-0.1955	0.095	0.822	0.683	0.991	0.039581	0.0477
GCST90002917	27	Inverse variance weighted	-0.1954	0.0841	0.822	0.698	0.97	0.020109	0.0415
GCST90004788	16	Inverse variance weighted	-0.1954	0.0985	0.822	0.678	0.998	0.047195	0.0488
GCST90006214	22	Inverse variance weighted	-0.1919	0.0751	0.825	0.712	0.956	0.010561	0.0378
GCST90004201	46	Inverse variance weighted	-0.1919	0.0588	0.825	0.735	0.926	0.00111	0.0215
GCST90005726	16	Inverse variance weighted	-0.1916	0.083	0.826	0.702	0.972	0.021036	0.0415
GCST90004206	49	Inverse variance weighted	-0.1912	0.0626	0.826	0.731	0.934	0.002269	0.0253
GCST90004448	36	Inverse variance weighted	-0.191	0.0635	0.826	0.729	0.936	0.002645	0.0258
GCST90005871	20	Inverse variance weighted	-0.1909	0.0895	0.826	0.693	0.985	0.032906	0.0458
GCST90004549	37	Inverse variance weighted	-0.1904	0.0604	0.827	0.734	0.931	0.001626	0.0249
GCST90005052	24	Inverse variance weighted	-0.19	0.0891	0.827	0.694	0.985	0.032911	0.0458
GCST90005679	26	Inverse variance weighted	-0.1891	0.0728	0.828	0.718	0.955	0.009439	0.037
GCST90004258	46	Inverse variance weighted	-0.1872	0.0666	0.829	0.728	0.945	0.004942	0.0328
GCST90002432	51	Inverse variance weighted	-0.187	0.0671	0.829	0.727	0.946	0.005366	0.0339
GCST90002433	49	Inverse variance weighted	-0.1861	0.0692	0.83	0.725	0.951	0.007129	0.0346
GCST90006046	16	Inverse variance weighted	-0.185	0.0932	0.831	0.692	0.998	0.04719	0.0488
GCST90005253	30	Inverse variance weighted	-0.184	0.0703	0.832	0.725	0.955	0.008874	0.0364
GCST90004223	53	Inverse variance weighted	-0.1839	0.0549	0.832	0.747	0.927	0.000808	0.021
GCST90005381	17	Inverse variance weighted	-0.183	0.0842	0.833	0.706	0.982	0.029733	0.0443
GCST90004057	49	Inverse variance weighted	-0.1828	0.0592	0.833	0.742	0.935	0.002027	0.0253
GCST90005459	23	Inverse variance weighted	-0.1824	0.0706	0.833	0.726	0.957	0.009808	0.037
GCST90003474	30	Inverse variance weighted	-0.1823	0.0841	0.833	0.707	0.983	0.030232	0.0445
GCST90005857	26	Inverse variance weighted	-0.1818	0.0829	0.834	0.709	0.981	0.028335	0.0434
GCST90004597	25	Inverse variance weighted	-0.1816	0.0611	0.834	0.74	0.94	0.002986	0.0274
GCST90004104	45	Inverse variance weighted	-0.181	0.0621	0.834	0.739	0.942	0.003543	0.0303
GCST90004198	52	Inverse variance weighted	-0.1797	0.0749	0.835	0.721	0.968	0.016444	0.0401
GCST90005738	29	Inverse variance weighted	-0.179	0.0758	0.836	0.721	0.97	0.018145	0.0401
GCST90005684	31	Inverse variance weighted	-0.1785	0.0692	0.836	0.73	0.958	0.009901	0.037
GCST90004590	32	Inverse variance weighted	-0.1784	0.0697	0.837	0.73	0.959	0.010483	0.0378
GCST90005780	29	Inverse variance weighted	-0.1782	0.0897	0.837	0.702	0.998	0.046958	0.0488
GCST90003746	24	Inverse variance weighted	-0.178	0.079	0.837	0.717	0.977	0.024276	0.0431
GCST90002506	32	Inverse variance weighted	-0.178	0.0749	0.837	0.723	0.969	0.01753	0.0401
GCST90005314	23	Inverse variance weighted	-0.178	0.086	0.837	0.707	0.991	0.038441	0.0476
GCST90004305	52	Inverse variance weighted	-0.177	0.0661	0.838	0.736	0.954	0.007401	0.0349
GCST90002993	29	Inverse variance weighted	-0.1764	0.0834	0.838	0.712	0.987	0.034478	0.0463
GCST90003486	41	Inverse variance weighted	-0.1762	0.0814	0.838	0.715	0.983	0.030344	0.0445
GCST90005691	25	Inverse variance weighted	-0.1758	0.0741	0.839	0.725	0.97	0.017721	0.0401
GCST90005149	21	Inverse variance weighted	-0.1751	0.083	0.839	0.713	0.988	0.034864	0.0463
GCST90005819	19	Inverse variance weighted	-0.1733	0.0715	0.841	0.731	0.967	0.015336	0.0401
GCST90004063	42	Inverse variance weighted	-0.1729	0.0639	0.841	0.742	0.953	0.006781	0.0341
GCST90003919	43	Inverse variance weighted	-0.1705	0.0743	0.843	0.729	0.975	0.021655	0.0418
GCST90003176	28	Inverse variance weighted	-0.17	0.0843	0.844	0.715	0.995	0.043761	0.0484
GCST90006337	26	Inverse variance weighted	-0.1689	0.0726	0.845	0.733	0.974	0.01991	0.0413
GCST90002802	33	Inverse variance weighted	-0.1688	0.0773	0.845	0.726	0.983	0.029007	0.0439
GCST90003078	30	Inverse variance weighted	-0.1688	0.0846	0.845	0.716	0.997	0.046014	0.0488
GCST90005903	33	Inverse variance weighted	-0.1688	0.0847	0.845	0.715	0.997	0.046413	0.0488
GCST90005753	21	Inverse variance weighted	-0.1676	0.0854	0.846	0.715	1	0.049576	0.0499
GCST90005457	22	Inverse variance weighted	-0.1675	0.0826	0.846	0.719	0.994	0.042605	0.0484
GCST90003501	26	Inverse variance weighted	-0.1674	0.0804	0.846	0.723	0.99	0.03733	0.0468
GCST90004506	37	Inverse variance weighted	-0.1673	0.0681	0.846	0.74	0.967	0.014028	0.0401
GCST90003059	37	Inverse variance weighted	-0.1667	0.0592	0.846	0.754	0.951	0.004862	0.0328
GCST90004145	55	Inverse variance weighted	-0.1666	0.065	0.847	0.745	0.962	0.010412	0.0378
GCST90003670	30	Inverse variance weighted	-0.1664	0.0749	0.847	0.731	0.981	0.026345	0.0431
GCST90004105	50	Inverse variance weighted	-0.1653	0.0709	0.848	0.738	0.974	0.019756	0.0411
GCST90003651	32	Inverse variance weighted	-0.1652	0.0775	0.848	0.728	0.987	0.033076	0.0458
GCST90004630	28	Inverse variance weighted	-0.1648	0.058	0.848	0.757	0.95	0.004508	0.0323
GCST90004772	21	Inverse variance weighted	-0.1633	0.0802	0.849	0.726	0.994	0.041762	0.0483
GCST90002487	19	Inverse variance weighted	-0.1632	0.0776	0.849	0.73	0.989	0.035568	0.0463
GCST90003451	30	Inverse variance weighted	-0.1631	0.0829	0.849	0.722	0.999	0.049214	0.0499
GCST90005130	20	Inverse variance weighted	-0.163	0.0766	0.85	0.731	0.987	0.033405	0.0458
GCST90004246	26	Inverse variance weighted	-0.1629	0.0754	0.85	0.733	0.985	0.030679	0.0446
GCST90004428	32	Inverse variance weighted	-0.1622	0.0695	0.85	0.742	0.974	0.019674	0.0411
GCST90004875	28	Inverse variance weighted	-0.162	0.0795	0.85	0.728	0.994	0.041629	0.0483
GCST90004174	45	Inverse variance weighted	-0.1615	0.0662	0.851	0.747	0.969	0.014693	0.0401
GCST90004307	34	Inverse variance weighted	-0.1614	0.0676	0.851	0.745	0.972	0.017022	0.0401
GCST90003532	32	Inverse variance weighted	-0.1614	0.0798	0.851	0.728	0.995	0.043196	0.0484
GCST90003641	19	Inverse variance weighted	-0.1611	0.0667	0.851	0.747	0.97	0.015723	0.0401
GCST90004277	39	Inverse variance weighted	-0.161	0.0708	0.851	0.741	0.978	0.022962	0.0428
GCST90006231	18	Inverse variance weighted	-0.1609	0.0594	0.851	0.758	0.956	0.006745	0.0341
GCST90003878	28	Inverse variance weighted	-0.1607	0.0723	0.852	0.739	0.981	0.026218	0.0431
GCST90004322	58	Inverse variance weighted	-0.1584	0.0661	0.853	0.75	0.971	0.016501	0.0401
GCST90003957	35	Inverse variance weighted	-0.1584	0.0685	0.853	0.746	0.976	0.020774	0.0415
GCST90004202	57	Inverse variance weighted	-0.1582	0.0645	0.854	0.752	0.969	0.014184	0.0401
GCST90004504	45	Inverse variance weighted	-0.158	0.0754	0.854	0.736	0.99	0.036195	0.0463
GCST90004224	49	Inverse variance weighted	-0.157	0.0506	0.855	0.774	0.944	0.001905	0.0251
GCST90003882	42	Inverse variance weighted	-0.1542	0.0568	0.857	0.767	0.958	0.00667	0.0341
GCST90003315	47	Inverse variance weighted	-0.1537	0.0528	0.858	0.773	0.951	0.003574	0.0303
GCST90003965	33	Inverse variance weighted	-0.1531	0.0698	0.858	0.748	0.984	0.028365	0.0434
GCST90004141	57	Inverse variance weighted	-0.153	0.0483	0.858	0.781	0.943	0.001527	0.0249
GCST90003625	32	Inverse variance weighted	-0.1529	0.0635	0.858	0.758	0.972	0.015967	0.0401
GCST90003682	31	Inverse variance weighted	-0.1527	0.0758	0.858	0.74	0.996	0.043877	0.0484
GCST90003295	35	Inverse variance weighted	-0.1525	0.0722	0.859	0.745	0.989	0.03474	0.0463
GCST90005585	33	Inverse variance weighted	-0.1523	0.0586	0.859	0.766	0.963	0.009284	0.037
GCST90003745	33	Inverse variance weighted	-0.1521	0.0765	0.859	0.739	0.998	0.046686	0.0488
GCST90004031	47	Inverse variance weighted	-0.152	0.0629	0.859	0.759	0.972	0.01563	0.0401
GCST90004047	46	Inverse variance weighted	-0.1514	0.0515	0.86	0.777	0.951	0.00326	0.0287
GCST90004245	42	Inverse variance weighted	-0.1511	0.0624	0.86	0.761	0.972	0.015417	0.0401
GCST90004517	54	Inverse variance weighted	-0.151	0.0569	0.86	0.769	0.961	0.007959	0.0356
GCST90005189	19	Inverse variance weighted	-0.1509	0.0722	0.86	0.746	0.991	0.036664	0.0464
GCST90005026	22	Inverse variance weighted	-0.1506	0.0674	0.86	0.754	0.982	0.025573	0.0431
GCST90004299	37	Inverse variance weighted	-0.1505	0.0673	0.86	0.754	0.982	0.025366	0.0431
GCST90005514	30	Inverse variance weighted	-0.1494	0.0697	0.861	0.751	0.987	0.03215	0.0458
GCST90004420	66	Inverse variance weighted	-0.149	0.0608	0.862	0.765	0.971	0.014294	0.0401
GCST90002554	45	Inverse variance weighted	-0.1483	0.0561	0.862	0.772	0.962	0.008158	0.0357
GCST90005489	19	Inverse variance weighted	-0.1479	0.0646	0.863	0.76	0.979	0.022107	0.042
GCST90003350	33	Inverse variance weighted	-0.1479	0.0621	0.863	0.764	0.974	0.017285	0.0401
GCST90003116	35	Inverse variance weighted	-0.1474	0.0639	0.863	0.761	0.978	0.021011	0.0415
GCST90003598	42	Inverse variance weighted	-0.1471	0.0695	0.863	0.753	0.989	0.034277	0.0463
GCST90003521	32	Inverse variance weighted	-0.146	0.0609	0.864	0.767	0.974	0.016584	0.0401
GCST90004062	57	Inverse variance weighted	-0.1459	0.0558	0.864	0.775	0.964	0.008974	0.0364
GCST90004196	64	Inverse variance weighted	-0.1457	0.0658	0.864	0.76	0.984	0.02693	0.0431
GCST90004273	38	Inverse variance weighted	-0.145	0.0617	0.865	0.767	0.976	0.018668	0.0403
GCST90003555	31	Inverse variance weighted	-0.1449	0.0715	0.865	0.752	0.995	0.042848	0.0484
GCST90003892	41	Inverse variance weighted	-0.1439	0.07	0.866	0.755	0.993	0.039895	0.0478
GCST90004125	50	Inverse variance weighted	-0.1438	0.0544	0.866	0.778	0.963	0.008188	0.0357
GCST90003382	29	Inverse variance weighted	-0.1436	0.0689	0.866	0.757	0.991	0.037154	0.0467
GCST90002750	47	Inverse variance weighted	-0.1428	0.0617	0.867	0.768	0.978	0.020631	0.0415
GCST90006188	18	Inverse variance weighted	-0.1426	0.0699	0.867	0.756	0.994	0.041252	0.0483
GCST90003413	30	Inverse variance weighted	-0.1425	0.0711	0.867	0.754	0.997	0.045022	0.0488
GCST90003460	32	Inverse variance weighted	-0.1424	0.0717	0.867	0.754	0.998	0.046869	0.0488
GCST90003362	29	Inverse variance weighted	-0.1421	0.0683	0.868	0.759	0.992	0.037375	0.0468
GCST90005436	24	Inverse variance weighted	-0.1419	0.0665	0.868	0.762	0.989	0.03291	0.0458
GCST90004284	55	Inverse variance weighted	-0.1409	0.0518	0.869	0.785	0.961	0.006458	0.0341
GCST90004540	65	Inverse variance weighted	-0.1405	0.0596	0.869	0.773	0.977	0.018401	0.0401
GCST90003974	34	Inverse variance weighted	-0.1403	0.0632	0.869	0.768	0.984	0.026363	0.0431
GCST90002620	48	Inverse variance weighted	-0.1402	0.0636	0.869	0.767	0.985	0.027617	0.0431
GCST90004500	46	Inverse variance weighted	-0.1389	0.0664	0.87	0.764	0.991	0.036431	0.0464
GCST90004191	46	Inverse variance weighted	-0.1363	0.0606	0.873	0.775	0.983	0.024578	0.0431
GCST90004282	32	Inverse variance weighted	-0.1356	0.0651	0.873	0.769	0.992	0.037131	0.0467
GCST90005463	36	Inverse variance weighted	-0.1353	0.0629	0.873	0.772	0.988	0.03136	0.045
GCST90004311	62	Inverse variance weighted	-0.1352	0.0482	0.874	0.795	0.96	0.005016	0.0328
GCST90004507	50	Inverse variance weighted	-0.135	0.056	0.874	0.783	0.975	0.016012	0.0401
GCST90004029	52	Inverse variance weighted	-0.1341	0.0559	0.874	0.784	0.976	0.016393	0.0401
GCST90002637	42	Inverse variance weighted	-0.1322	0.0547	0.876	0.787	0.975	0.015634	0.0401
GCST90006194	34	Inverse variance weighted	-0.1316	0.0434	0.877	0.805	0.954	0.002405	0.0253
GCST90003725	39	Inverse variance weighted	-0.1302	0.0633	0.878	0.775	0.994	0.039576	0.0477
GCST90004078	41	Inverse variance weighted	-0.1301	0.0612	0.878	0.779	0.99	0.03344	0.0458
GCST90003955	46	Inverse variance weighted	-0.1281	0.0524	0.88	0.794	0.975	0.014552	0.0401
GCST90005127	25	Inverse variance weighted	-0.1269	0.0547	0.881	0.791	0.98	0.020315	0.0415
GCST90005543	26	Inverse variance weighted	-0.1265	0.0558	0.881	0.79	0.983	0.023427	0.0429
GCST90003791	30	Inverse variance weighted	-0.1257	0.0545	0.882	0.793	0.981	0.021161	0.0416
GCST90006221	23	Inverse variance weighted	-0.1255	0.0504	0.882	0.799	0.974	0.012855	0.0401
GCST90004183	49	Inverse variance weighted	-0.1252	0.0593	0.882	0.786	0.991	0.034785	0.0463
GCST90004142	53	Inverse variance weighted	-0.1248	0.0518	0.883	0.798	0.977	0.015969	0.0401
GCST90004539	55	Inverse variance weighted	-0.1234	0.051	0.884	0.8	0.977	0.015496	0.0401
GCST90004200	65	Inverse variance weighted	-0.1227	0.0544	0.885	0.795	0.984	0.024036	0.0431
GCST90005528	18	Inverse variance weighted	-0.1218	0.0599	0.885	0.787	0.996	0.041888	0.0483
GCST90002935	58	Inverse variance weighted	-0.1212	0.0503	0.886	0.803	0.978	0.015981	0.0401
GCST90004497	45	Inverse variance weighted	-0.1206	0.0598	0.886	0.788	0.997	0.043572	0.0484
GCST90004547	56	Inverse variance weighted	-0.1199	0.0528	0.887	0.8	0.984	0.023078	0.0428
GCST90003554	36	Inverse variance weighted	-0.1192	0.0594	0.888	0.79	0.997	0.0446	0.0486
GCST90004272	51	Inverse variance weighted	-0.1186	0.0596	0.888	0.79	0.998	0.04658	0.0488
GCST90004230	66	Inverse variance weighted	-0.118	0.0486	0.889	0.808	0.978	0.015324	0.0401
GCST90002579	54	Inverse variance weighted	-0.1179	0.0466	0.889	0.811	0.974	0.011333	0.0386
GCST90003973	47	Inverse variance weighted	-0.1168	0.0581	0.89	0.794	0.997	0.044231	0.0485
GCST90003027	35	Inverse variance weighted	-0.1161	0.0563	0.89	0.797	0.994	0.039078	0.0477
GCST90004509	42	Inverse variance weighted	-0.1159	0.0574	0.891	0.796	0.997	0.043677	0.0484
GCST90004304	44	Inverse variance weighted	-0.114	0.0569	0.892	0.798	0.998	0.045314	0.0488
GCST90004195	63	Inverse variance weighted	-0.1137	0.057	0.893	0.798	0.998	0.046065	0.0488
GCST90004173	54	Inverse variance weighted	-0.1124	0.0557	0.894	0.801	0.997	0.043639	0.0484
GCST90002576	45	Inverse variance weighted	-0.1122	0.0571	0.894	0.799	1	0.049396	0.0499
GCST90002505	34	Inverse variance weighted	-0.1117	0.0501	0.894	0.811	0.987	0.025836	0.0431
GCST90004110	48	Inverse variance weighted	-0.1116	0.0503	0.894	0.81	0.987	0.02665	0.0431
GCST90004222	49	Inverse variance weighted	-0.1114	0.0554	0.895	0.802	0.997	0.044392	0.0485
GCST90004286	54	Inverse variance weighted	-0.1111	0.0441	0.895	0.821	0.976	0.01169	0.0391
GCST90003975	49	Inverse variance weighted	-0.111	0.0566	0.895	0.801	1	0.049955	0.05
GCST90004164	51	Inverse variance weighted	-0.104	0.0513	0.901	0.815	0.997	0.042708	0.0484
GCST90003216	78	Inverse variance weighted	-0.1038	0.0468	0.901	0.822	0.988	0.026667	0.0431
GCST90003619	32	Inverse variance weighted	-0.0952	0.0421	0.909	0.837	0.987	0.023754	0.0431
GCST90004244	43	Inverse variance weighted	-0.0949	0.0366	0.909	0.847	0.977	0.009563	0.037
GCST90006006	33	Inverse variance weighted	-0.0943	0.0463	0.91	0.831	0.996	0.04166	0.0483
GCST90003412	64	Inverse variance weighted	-0.0928	0.0431	0.911	0.838	0.992	0.03137	0.045
GCST90005702	23	Inverse variance weighted	-0.0915	0.0424	0.913	0.84	0.992	0.031039	0.0448
GCST90004175	51	Inverse variance weighted	-0.0879	0.0416	0.916	0.844	0.994	0.034413	0.0463
GCST90004298	43	Inverse variance weighted	-0.0847	0.0334	0.919	0.861	0.981	0.011179	0.0386
GCST90003204	38	Inverse variance weighted	-0.0821	0.037	0.921	0.857	0.99	0.026547	0.0431
GCST90004271	43	Inverse variance weighted	-0.0779	0.0349	0.925	0.864	0.991	0.025597	0.0431
GCST90004361	77	Inverse variance weighted	0.0814	0.0389	1.085	1.005	1.171	0.036462	0.0464
GCST90004396	74	Inverse variance weighted	0.0863	0.0426	1.09	1.003	1.185	0.043046	0.0484
GCST90003838	72	Inverse variance weighted	0.0914	0.0419	1.096	1.009	1.19	0.02907	0.0439
GCST90003840	60	Inverse variance weighted	0.0917	0.0431	1.096	1.007	1.193	0.033329	0.0458
GCST90003431	35	Inverse variance weighted	0.0919	0.0449	1.096	1.004	1.197	0.040438	0.0479
GCST90004100	42	Inverse variance weighted	0.0956	0.0462	1.1	1.005	1.205	0.038789	0.0477
GCST90004390	59	Inverse variance weighted	0.0962	0.0414	1.101	1.015	1.194	0.020212	0.0415
GCST90004329	66	Inverse variance weighted	0.0971	0.0421	1.102	1.015	1.197	0.020893	0.0415
GCST90002711	64	Inverse variance weighted	0.0977	0.0466	1.103	1.006	1.208	0.036052	0.0463
GCST90002564	68	Inverse variance weighted	0.1	0.0502	1.105	1.002	1.219	0.046443	0.0488
GCST90002641	50	Inverse variance weighted	0.1013	0.0509	1.107	1.002	1.223	0.046329	0.0488
GCST90004345	74	Inverse variance weighted	0.1019	0.0476	1.107	1.009	1.216	0.032514	0.0458
GCST90004394	61	Inverse variance weighted	0.1044	0.0479	1.11	1.01	1.219	0.029463	0.0442
GCST90003944	42	Inverse variance weighted	0.1044	0.0507	1.11	1.005	1.226	0.039663	0.0477
GCST90002638	69	Inverse variance weighted	0.1051	0.0477	1.111	1.012	1.22	0.027645	0.0431
GCST90003288	46	Inverse variance weighted	0.1068	0.0508	1.113	1.007	1.229	0.035646	0.0463
GCST90004384	70	Inverse variance weighted	0.1094	0.0531	1.116	1.005	1.238	0.039499	0.0477
GCST90003978	52	Inverse variance weighted	0.1099	0.049	1.116	1.014	1.229	0.024938	0.0431
GCST90004434	57	Inverse variance weighted	0.1101	0.0544	1.116	1.003	1.242	0.043093	0.0484
GCST90003800	80	Inverse variance weighted	0.1101	0.0492	1.116	1.014	1.229	0.025133	0.0431
GCST90002596	65	Inverse variance weighted	0.1105	0.0533	1.117	1.006	1.24	0.0381	0.0473
GCST90004392	60	Inverse variance weighted	0.1114	0.0494	1.118	1.015	1.231	0.023997	0.0431
GCST90004382	51	Inverse variance weighted	0.1116	0.0464	1.118	1.021	1.225	0.016204	0.0401
GCST90003223	32	Inverse variance weighted	0.1118	0.057	1.118	1	1.25	0.049764	0.05
GCST90003271	38	Inverse variance weighted	0.1124	0.0536	1.119	1.007	1.243	0.036182	0.0463
GCST90003896	59	Inverse variance weighted	0.1124	0.0526	1.119	1.009	1.24	0.032537	0.0458
GCST90004358	71	Inverse variance weighted	0.1134	0.043	1.12	1.03	1.219	0.008357	0.036
GCST90004080	55	Inverse variance weighted	0.1146	0.048	1.121	1.021	1.232	0.017003	0.0401
GCST90003880	49	Inverse variance weighted	0.1158	0.059	1.123	1	1.26	0.049423	0.0499
GCST90004387	76	Inverse variance weighted	0.1172	0.0406	1.124	1.038	1.217	0.003861	0.0305
GCST90002690	53	Inverse variance weighted	0.1175	0.0518	1.125	1.016	1.245	0.023376	0.0429
GCST90002722	46	Inverse variance weighted	0.1189	0.0572	1.126	1.007	1.26	0.037684	0.047
GCST90003561	31	Inverse variance weighted	0.1191	0.0591	1.126	1.003	1.265	0.043864	0.0484
GCST90003352	38	Inverse variance weighted	0.1194	0.058	1.127	1.006	1.263	0.039582	0.0477
GCST90003395	39	Inverse variance weighted	0.1199	0.0607	1.127	1.001	1.27	0.048333	0.0496
GCST90005019	24	Inverse variance weighted	0.1211	0.0548	1.129	1.014	1.257	0.027062	0.0431
GCST90002921	36	Inverse variance weighted	0.1211	0.0617	1.129	1	1.274	0.049612	0.0499
GCST90004347	65	Inverse variance weighted	0.1212	0.0406	1.129	1.043	1.222	0.002818	0.0263
GCST90004366	59	Inverse variance weighted	0.1216	0.0508	1.129	1.022	1.247	0.016541	0.0401
GCST90003857	72	Inverse variance weighted	0.1216	0.0506	1.129	1.023	1.247	0.01617	0.0401
GCST90004389	73	Inverse variance weighted	0.1231	0.0393	1.131	1.047	1.221	0.001722	0.0251
GCST90006018	35	Inverse variance weighted	0.1246	0.0613	1.133	1.004	1.277	0.042106	0.0484
GCST90004405	49	Inverse variance weighted	0.1248	0.0494	1.133	1.028	1.248	0.01147	0.0386
GCST90002590	71	Inverse variance weighted	0.1249	0.0553	1.133	1.017	1.263	0.024062	0.0431
GCST90004610	26	Inverse variance weighted	0.1268	0.0523	1.135	1.025	1.258	0.015367	0.0401
GCST90003811	62	Inverse variance weighted	0.1276	0.0522	1.136	1.026	1.259	0.014596	0.0401
GCST90003936	56	Inverse variance weighted	0.1278	0.0471	1.136	1.036	1.246	0.00665	0.0341
GCST90002677	36	Inverse variance weighted	0.1284	0.0655	1.137	1	1.293	0.049952	0.05
GCST90003815	65	Inverse variance weighted	0.1292	0.0527	1.138	1.026	1.262	0.014215	0.0401
GCST90002598	56	Inverse variance weighted	0.1294	0.0518	1.138	1.028	1.26	0.012572	0.0401
GCST90003040	50	Inverse variance weighted	0.1295	0.0649	1.138	1.002	1.293	0.045999	0.0488
GCST90002705	43	Inverse variance weighted	0.1304	0.059	1.139	1.015	1.279	0.027127	0.0431
GCST90003443	41	Inverse variance weighted	0.1309	0.0664	1.14	1.001	1.298	0.048567	0.0498
GCST90002616	64	Inverse variance weighted	0.1316	0.0485	1.141	1.037	1.254	0.006661	0.0341
GCST90003967	52	Inverse variance weighted	0.1317	0.0598	1.141	1.015	1.283	0.027737	0.0431
GCST90003249	44	Inverse variance weighted	0.132	0.0588	1.141	1.017	1.28	0.024759	0.0431
GCST90003733	29	Inverse variance weighted	0.1323	0.0656	1.142	1.004	1.298	0.043717	0.0484
GCST90004465	36	Inverse variance weighted	0.1328	0.0635	1.142	1.008	1.294	0.036602	0.0464
GCST90002445	36	Inverse variance weighted	0.133	0.0664	1.142	1.003	1.301	0.045247	0.0488
GCST90004351	70	Inverse variance weighted	0.1332	0.0594	1.142	1.017	1.283	0.024836	0.0431
GCST90003097	49	Inverse variance weighted	0.1336	0.0538	1.143	1.029	1.27	0.01301	0.0401
GCST90002716	38	Inverse variance weighted	0.1339	0.0603	1.143	1.016	1.287	0.026335	0.0431
GCST90003323	34	Inverse variance weighted	0.135	0.0604	1.145	1.017	1.288	0.025329	0.0431
GCST90003139	40	Inverse variance weighted	0.1354	0.0682	1.145	1.002	1.309	0.047194	0.0488
GCST90002652	32	Inverse variance weighted	0.1358	0.0691	1.145	1	1.312	0.049589	0.0499
GCST90002633	45	Inverse variance weighted	0.1358	0.0616	1.145	1.015	1.293	0.027596	0.0431
GCST90002428	54	Inverse variance weighted	0.1358	0.0563	1.145	1.026	1.279	0.015902	0.0401
GCST90002429	54	Inverse variance weighted	0.136	0.0565	1.146	1.026	1.28	0.01607	0.0401
GCST90005470	27	Inverse variance weighted	0.1364	0.0622	1.146	1.015	1.295	0.028342	0.0434
GCST90002875	35	Inverse variance weighted	0.1376	0.0519	1.148	1.037	1.27	0.008002	0.0356
GCST90003969	45	Inverse variance weighted	0.1377	0.0591	1.148	1.022	1.289	0.019689	0.0411
GCST90003247	44	Inverse variance weighted	0.1398	0.0628	1.15	1.017	1.301	0.025922	0.0431
GCST90006017	26	Inverse variance weighted	0.1399	0.0631	1.15	1.016	1.302	0.026543	0.0431
GCST90004385	63	Inverse variance weighted	0.1402	0.0406	1.151	1.063	1.246	0.000547	0.0209
GCST90003434	48	Inverse variance weighted	0.141	0.0587	1.151	1.026	1.292	0.016391	0.0401
GCST90002787	27	Inverse variance weighted	0.1411	0.0619	1.151	1.02	1.3	0.022625	0.0428
GCST90002613	40	Inverse variance weighted	0.1411	0.0614	1.152	1.021	1.299	0.021466	0.0417
GCST90003105	42	Inverse variance weighted	0.1412	0.0595	1.152	1.025	1.294	0.017696	0.0401
GCST90005778	27	Inverse variance weighted	0.1418	0.0667	1.152	1.011	1.313	0.033374	0.0458
GCST90006010	22	Inverse variance weighted	0.1418	0.0673	1.152	1.01	1.315	0.035041	0.0463
GCST90003023	36	Inverse variance weighted	0.1421	0.0674	1.153	1.01	1.316	0.034981	0.0463
GCST90003901	48	Inverse variance weighted	0.1427	0.0519	1.153	1.042	1.277	0.005999	0.0341
GCST90003000	28	Inverse variance weighted	0.1429	0.0674	1.154	1.011	1.316	0.033983	0.0463
GCST90004854	19	Inverse variance weighted	0.1429	0.0449	1.154	1.056	1.26	0.001469	0.0249
GCST90004331	62	Inverse variance weighted	0.1443	0.0438	1.155	1.06	1.259	0.000995	0.0215
GCST90003776	19	Inverse variance weighted	0.1443	0.0587	1.155	1.03	1.296	0.013951	0.0401
GCST90003885	44	Inverse variance weighted	0.1446	0.0668	1.156	1.014	1.317	0.0305	0.0446
GCST90004607	28	Inverse variance weighted	0.1446	0.0591	1.156	1.029	1.298	0.014433	0.0401
GCST90004695	23	Inverse variance weighted	0.1456	0.0639	1.157	1.02	1.311	0.022825	0.0428
GCST90005527	22	Inverse variance weighted	0.1458	0.0629	1.157	1.023	1.309	0.020503	0.0415
GCST90003128	40	Inverse variance weighted	0.146	0.0687	1.157	1.011	1.324	0.033525	0.0458
GCST90003904	39	Inverse variance weighted	0.1464	0.0636	1.158	1.022	1.311	0.021398	0.0417
GCST90004356	66	Inverse variance weighted	0.1471	0.0526	1.159	1.045	1.284	0.00514	0.0332
GCST90003095	31	Inverse variance weighted	0.1474	0.0745	1.159	1.001	1.341	0.04794	0.0493
GCST90002617	38	Inverse variance weighted	0.1482	0.0546	1.16	1.042	1.291	0.006684	0.0341
GCST90003646	35	Inverse variance weighted	0.1485	0.0688	1.16	1.014	1.328	0.030959	0.0448
GCST90002734	58	Inverse variance weighted	0.1496	0.0671	1.161	1.018	1.325	0.025749	0.0431
GCST90004660	24	Inverse variance weighted	0.1497	0.0729	1.161	1.007	1.34	0.040153	0.0478
GCST90003287	42	Inverse variance weighted	0.1502	0.0548	1.162	1.044	1.294	0.006172	0.0341
GCST90003156	44	Inverse variance weighted	0.1508	0.0743	1.163	1.005	1.345	0.042486	0.0484
GCST90004488	25	Inverse variance weighted	0.1516	0.0689	1.164	1.017	1.332	0.027875	0.0431
GCST90002627	60	Inverse variance weighted	0.1517	0.0588	1.164	1.037	1.306	0.009938	0.037
GCST90004622	31	Inverse variance weighted	0.1519	0.0681	1.164	1.019	1.33	0.025708	0.0431
GCST90002742	56	Inverse variance weighted	0.1519	0.0644	1.164	1.026	1.321	0.018317	0.0401
GCST90005458	27	Inverse variance weighted	0.1526	0.0603	1.165	1.035	1.311	0.011373	0.0386
GCST90005396	22	Inverse variance weighted	0.1535	0.0555	1.166	1.046	1.3	0.005657	0.0341
GCST90002971	26	Inverse variance weighted	0.154	0.0723	1.167	1.012	1.344	0.033211	0.0458
GCST90003272	33	Inverse variance weighted	0.1557	0.077	1.168	1.005	1.359	0.043106	0.0484
GCST90004447	69	Inverse variance weighted	0.1562	0.0578	1.169	1.044	1.309	0.006932	0.0345
GCST90003620	33	Inverse variance weighted	0.1566	0.073	1.17	1.014	1.349	0.031949	0.0457
GCST90003130	43	Inverse variance weighted	0.157	0.051	1.17	1.059	1.293	0.002098	0.0253
GCST90002717	51	Inverse variance weighted	0.1572	0.0598	1.17	1.041	1.316	0.008605	0.0364
GCST90003958	31	Inverse variance weighted	0.1578	0.0577	1.171	1.046	1.311	0.006298	0.0341
GCST90002695	36	Inverse variance weighted	0.1582	0.07	1.171	1.021	1.344	0.023748	0.0431
GCST90005274	21	Inverse variance weighted	0.159	0.0795	1.172	1.003	1.37	0.045575	0.0488
GCST90004128	43	Inverse variance weighted	0.1593	0.0604	1.173	1.042	1.32	0.008407	0.036
GCST90005560	25	Inverse variance weighted	0.1608	0.0739	1.174	1.016	1.357	0.029511	0.0442
GCST90005526	22	Inverse variance weighted	0.1609	0.0729	1.175	1.018	1.355	0.027299	0.0431
GCST90003248	33	Inverse variance weighted	0.1625	0.0775	1.176	1.011	1.37	0.036107	0.0463
GCST90002781	29	Inverse variance weighted	0.1629	0.0792	1.177	1.008	1.375	0.039615	0.0477
GCST90003862	59	Inverse variance weighted	0.1637	0.0616	1.178	1.044	1.329	0.007881	0.0356
GCST90003951	38	Inverse variance weighted	0.1644	0.0746	1.179	1.018	1.364	0.027438	0.0431
GCST90003949	59	Inverse variance weighted	0.1654	0.0601	1.18	1.049	1.327	0.005884	0.0341
GCST90003285	40	Inverse variance weighted	0.1659	0.0696	1.18	1.03	1.353	0.0171	0.0401
GCST90003948	60	Inverse variance weighted	0.167	0.0548	1.182	1.061	1.316	0.002326	0.0253
GCST90002990	27	Inverse variance weighted	0.1671	0.0788	1.182	1.013	1.379	0.034036	0.0463
GCST90003739	28	Inverse variance weighted	0.1674	0.0774	1.182	1.016	1.376	0.030598	0.0446
GCST90003683	29	Inverse variance weighted	0.1685	0.0707	1.184	1.03	1.36	0.017221	0.0401
GCST90002815	37	Inverse variance weighted	0.1688	0.0763	1.184	1.019	1.375	0.026905	0.0431
GCST90004723	17	Inverse variance weighted	0.169	0.0851	1.184	1.002	1.399	0.046985	0.0488
GCST90004330	74	Inverse variance weighted	0.1697	0.0419	1.185	1.092	1.286	5.2e-05	0.0114
GCST90003366	23	Inverse variance weighted	0.1711	0.0864	1.187	1.002	1.406	0.047642	0.0491
GCST90002843	34	Inverse variance weighted	0.1714	0.0573	1.187	1.061	1.328	0.002771	0.0263
GCST90003550	22	Inverse variance weighted	0.1715	0.0836	1.187	1.008	1.398	0.040173	0.0478
GCST90002719	55	Inverse variance weighted	0.1719	0.0692	1.188	1.037	1.36	0.012915	0.0401
GCST90006028	24	Inverse variance weighted	0.1721	0.0775	1.188	1.02	1.383	0.026404	0.0431
GCST90002642	43	Inverse variance weighted	0.1721	0.0513	1.188	1.074	1.313	0.000789	0.021
GCST90004988	27	Inverse variance weighted	0.1729	0.0738	1.189	1.029	1.374	0.019107	0.0407
GCST90002782	37	Inverse variance weighted	0.173	0.0648	1.189	1.047	1.35	0.007549	0.0353
GCST90004917	27	Inverse variance weighted	0.1733	0.0718	1.189	1.033	1.369	0.015775	0.0401
GCST90004553	21	Inverse variance weighted	0.1737	0.0842	1.19	1.009	1.403	0.039157	0.0477
GCST90003895	54	Inverse variance weighted	0.1737	0.0651	1.19	1.047	1.352	0.007665	0.0354
GCST90003652	20	Inverse variance weighted	0.1754	0.0771	1.192	1.025	1.386	0.02289	0.0428
GCST90006161	25	Inverse variance weighted	0.1777	0.0743	1.194	1.033	1.382	0.016759	0.0401
GCST90002997	39	Inverse variance weighted	0.1778	0.0699	1.195	1.042	1.37	0.011042	0.0386
GCST90003190	30	Inverse variance weighted	0.1783	0.0727	1.195	1.037	1.378	0.014107	0.0401
GCST90002507	31	Inverse variance weighted	0.1793	0.0694	1.196	1.044	1.371	0.009735	0.037
GCST90004336	43	Inverse variance weighted	0.1812	0.0598	1.199	1.066	1.348	0.002431	0.0253
GCST90003536	29	Inverse variance weighted	0.1813	0.0691	1.199	1.047	1.373	0.008742	0.0364
GCST90004564	18	Inverse variance weighted	0.1822	0.0744	1.2	1.037	1.388	0.014278	0.0401
GCST90005494	25	Inverse variance weighted	0.1824	0.0766	1.2	1.033	1.394	0.017222	0.0401
GCST90002517	30	Inverse variance weighted	0.1827	0.0805	1.2	1.025	1.406	0.023265	0.0429
GCST90004887	21	Inverse variance weighted	0.1828	0.0665	1.201	1.054	1.368	0.00599	0.0341
GCST90004365	54	Inverse variance weighted	0.185	0.0508	1.203	1.089	1.329	0.000266	0.0152
GCST90002984	21	Inverse variance weighted	0.1853	0.0881	1.204	1.013	1.431	0.035416	0.0463
GCST90004357	61	Inverse variance weighted	0.1857	0.0483	1.204	1.095	1.324	0.000121	0.0114
GCST90005833	24	Inverse variance weighted	0.1862	0.0719	1.205	1.046	1.387	0.009613	0.037
GCST90004841	24	Inverse variance weighted	0.1863	0.0858	1.205	1.018	1.425	0.029822	0.0443
GCST90006288	17	Inverse variance weighted	0.1867	0.0891	1.205	1.012	1.435	0.036142	0.0463
GCST90003141	50	Inverse variance weighted	0.1867	0.0761	1.205	1.038	1.399	0.014148	0.0401
GCST90003211	48	Inverse variance weighted	0.1868	0.0647	1.205	1.062	1.368	0.003894	0.0305
GCST90004495	22	Inverse variance weighted	0.1873	0.0908	1.206	1.009	1.441	0.039024	0.0477
GCST90003334	33	Inverse variance weighted	0.1881	0.0655	1.207	1.062	1.372	0.004061	0.0305
GCST90004598	18	Inverse variance weighted	0.1894	0.0946	1.209	1.004	1.455	0.045179	0.0488
GCST90005891	24	Inverse variance weighted	0.1901	0.0741	1.209	1.046	1.398	0.01027	0.0376
GCST90005831	25	Inverse variance weighted	0.1908	0.0903	1.21	1.014	1.445	0.034649	0.0463
GCST90006082	26	Inverse variance weighted	0.1911	0.0873	1.211	1.02	1.437	0.028672	0.0436
GCST90003262	43	Inverse variance weighted	0.1919	0.0572	1.212	1.083	1.355	0.000804	0.021
GCST90005291	21	Inverse variance weighted	0.1922	0.0886	1.212	1.019	1.442	0.030028	0.0445
GCST90004369	40	Inverse variance weighted	0.1937	0.0762	1.214	1.045	1.409	0.011023	0.0386
GCST90002549	68	Inverse variance weighted	0.1946	0.049	1.215	1.104	1.337	7.2e-05	0.0114
GCST90006158	24	Inverse variance weighted	0.1956	0.0838	1.216	1.032	1.433	0.01964	0.0411
GCST90006191	26	Inverse variance weighted	0.1957	0.0894	1.216	1.021	1.449	0.028597	0.0436
GCST90003054	27	Inverse variance weighted	0.1972	0.0764	1.218	1.049	1.415	0.009817	0.037
GCST90004632	22	Inverse variance weighted	0.1988	0.083	1.22	1.037	1.436	0.016649	0.0401
GCST90005421	28	Inverse variance weighted	0.1994	0.0829	1.221	1.038	1.436	0.016145	0.0401
GCST90003450	26	Inverse variance weighted	0.2011	0.098	1.223	1.009	1.482	0.040205	0.0478
GCST90006360	25	Inverse variance weighted	0.2014	0.0836	1.223	1.038	1.441	0.015953	0.0401
GCST90005933	27	Inverse variance weighted	0.2033	0.0822	1.225	1.043	1.44	0.013364	0.0401
GCST90003648	26	Inverse variance weighted	0.2035	0.0939	1.226	1.02	1.474	0.030294	0.0445
GCST90003072	22	Inverse variance weighted	0.2045	0.0926	1.227	1.023	1.471	0.027136	0.0431
GCST90005556	17	Inverse variance weighted	0.2046	0.0919	1.227	1.025	1.469	0.025978	0.0431
GCST90002550	53	Inverse variance weighted	0.2055	0.0616	1.228	1.089	1.386	0.000845	0.021
GCST90004087	42	Inverse variance weighted	0.2058	0.0601	1.229	1.092	1.382	0.000615	0.021
GCST90005699	27	Inverse variance weighted	0.206	0.0731	1.229	1.065	1.418	0.004832	0.0328
GCST90006182	17	Inverse variance weighted	0.2086	0.0774	1.232	1.059	1.434	0.007022	0.0346
GCST90006170	15	Inverse variance weighted	0.2103	0.0887	1.234	1.037	1.469	0.017786	0.0401
GCST90005909	18	Inverse variance weighted	0.2135	0.0801	1.238	1.058	1.449	0.007722	0.0354
GCST90004724	22	Inverse variance weighted	0.2153	0.0965	1.24	1.027	1.498	0.025636	0.0431
GCST90004370	48	Inverse variance weighted	0.2164	0.0806	1.242	1.06	1.454	0.007248	0.0346
GCST90005213	13	Inverse variance weighted	0.2169	0.1072	1.242	1.007	1.533	0.043029	0.0484
GCST90004981	20	Inverse variance weighted	0.2177	0.0922	1.243	1.038	1.489	0.018154	0.0401
GCST90003908	44	Inverse variance weighted	0.2182	0.0613	1.244	1.103	1.402	0.000369	0.0154
GCST90006146	15	Inverse variance weighted	0.2202	0.1103	1.246	1.004	1.547	0.045923	0.0488
GCST90004908	20	Inverse variance weighted	0.2216	0.0789	1.248	1.069	1.457	0.004998	0.0328
GCST90006118	17	Inverse variance weighted	0.2219	0.0951	1.248	1.036	1.504	0.019587	0.0411
GCST90004453	34	Inverse variance weighted	0.222	0.0874	1.249	1.052	1.482	0.011052	0.0386
GCST90005046	11	Inverse variance weighted	0.2235	0.1078	1.25	1.012	1.545	0.038122	0.0473
GCST90004976	12	Inverse variance weighted	0.2264	0.0988	1.254	1.033	1.522	0.021915	0.0419
GCST90003232	34	Inverse variance weighted	0.2268	0.0929	1.255	1.046	1.505	0.014594	0.0401
GCST90005260	21	Inverse variance weighted	0.2284	0.0997	1.257	1.034	1.528	0.021949	0.0419
GCST90005502	22	Inverse variance weighted	0.2363	0.0901	1.267	1.062	1.511	0.008711	0.0364
GCST90004752	23	Inverse variance weighted	0.2371	0.0971	1.268	1.048	1.533	0.014661	0.0401
GCST90005110	14	Inverse variance weighted	0.2374	0.1071	1.268	1.028	1.564	0.026562	0.0431
GCST90006305	22	Inverse variance weighted	0.2405	0.1125	1.272	1.02	1.586	0.03253	0.0458
GCST90002897	22	Inverse variance weighted	0.2429	0.0977	1.275	1.053	1.544	0.012884	0.0401
GCST90005550	19	Inverse variance weighted	0.2436	0.0895	1.276	1.071	1.52	0.006489	0.0341
GCST90004710	27	Inverse variance weighted	0.2461	0.0779	1.279	1.098	1.49	0.001579	0.0249
GCST90004432	25	Inverse variance weighted	0.2542	0.0946	1.289	1.071	1.552	0.00719	0.0346
GCST90006319	20	Inverse variance weighted	0.2631	0.0946	1.301	1.081	1.566	0.005407	0.0339
GCST90005538	19	Inverse variance weighted	0.2666	0.0721	1.305	1.133	1.504	0.00022	0.0144
GCST90004798	19	Inverse variance weighted	0.267	0.0935	1.306	1.087	1.569	0.004283	0.0311
GCST90006032	22	Inverse variance weighted	0.2746	0.0843	1.316	1.116	1.553	0.001127	0.0215
GCST90005697	20	Inverse variance weighted	0.2859	0.0996	1.331	1.095	1.618	0.004108	0.0305
GCST90006309	18	Inverse variance weighted	0.286	0.0922	1.331	1.111	1.595	0.001918	0.0251
GCST90005749	10	Inverse variance weighted	0.2901	0.1443	1.337	1.007	1.773	0.044372	0.0485
GCST90004864	16	Inverse variance weighted	0.2914	0.1294	1.338	1.039	1.724	0.024291	0.0431
GCST90004653	16	Inverse variance weighted	0.293	0.093	1.34	1.117	1.608	0.001629	0.0249
GCST90005969	20	Inverse variance weighted	0.3042	0.0992	1.356	1.116	1.646	0.002163	0.0253
GCST90005198	10	Inverse variance weighted	0.3477	0.1283	1.416	1.101	1.821	0.006731	0.0341
GCST90006064	7	Inverse variance weighted	0.3531	0.1392	1.424	1.084	1.87	0.011204	0.0386

## Sheet: Table S6 - CXCL16→Immune
Table S6. MR analysis results for genetically predicted CXCL16 expression on 66 immune cell phenotypes (IVW method, p<0.05 shown).
Immune_trait_ID	nSNP	Method	Beta	SE	OR	OR_LCI_95	OR_UCI_95	P_value
GCST90005819	35	IVW	-0.0907365	0.0244371	0.913258	0.870547	0.958065	0.000753688
GCST90003662	35	IVW	-0.0733213	0.0251626	0.929302	0.884582	0.976283	0.00636339
GCST90005749	35	IVW	-0.0703173	0.0244377	0.932098	0.888505	0.97783	0.00697909
GCST90003725	35	IVW	-0.0586126	0.0243157	0.943072	0.899181	0.989106	0.0216634
GCST90005083	35	IVW	-0.0586611	0.0244377	0.943026	0.898922	0.989295	0.0221739
GCST90006046	35	IVW	0.0572355	0.0244371	1.05891	1.00938	1.11086	0.0253563
GCST90003772	35	IVW	-0.054713	0.0243155	0.946757	0.902694	0.99297	0.0312282
GCST90003003	35	IVW	-0.0557152	0.0248831	0.945808	0.900787	0.99308	0.0320105
GCST90005550	35	IVW	0.0583606	0.0264597	1.0601	1.00652	1.11653	0.0344836
GCST90003641	35	IVW	-0.0521385	0.024318	0.949197	0.905017	0.995535	0.039491
GCST90004100	35	IVW	0.0525077	0.0245674	1.05391	1.00437	1.1059	0.0400756
GCST90003555	35	IVW	-0.0516224	0.0243154	0.949687	0.905489	0.996044	0.0413392
GCST90004427	35	IVW	-0.0514688	0.0245678	0.949833	0.90518	0.99669	0.0439291
GCST90003625	35	IVW	0.0508503	0.024316	1.05217	1.0032	1.10353	0.0442852
GCST90006305	35	IVW	0.0544874	0.0264112	1.056	1.00273	1.1121	0.0470489
GCST90005110	35	IVW	-0.050103	0.0244368	0.951131	0.90665	0.997796	0.0483468
GCST90005026	35	IVW	0.0494934	0.0244382	1.05074	1.0016	1.10229	0.0509927
GCST90005641	35	IVW	0.0481651	0.0244377	1.04934	1.00027	1.10083	0.0571662
GCST90003460	35	IVW	0.0449002	0.0243161	1.04592	0.997244	1.09698	0.0738013
GCST90005514	35	IVW	0.0444211	0.0244375	1.04542	0.99653	1.09671	0.0781923
GCST90004539	35	IVW	0.0432282	0.0249355	1.04418	0.994371	1.09648	0.0923236
GCST90004244	35	IVW	0.0408865	0.0245675	1.04173	0.992761	1.09312	0.105531
GCST90003554	35	IVW	0.0395269	0.0243161	1.04032	0.9919	1.0911	0.113561
GCST90002984	35	IVW	-0.0383708	0.0246101	0.962356	0.917038	1.00991	0.128502
GCST90005528	35	IVW	0.037348	0.0244368	1.03805	0.989507	1.08898	0.135955
GCST90004298	35	IVW	0.0360667	0.0245673	1.03673	0.987987	1.08787	0.151552
GCST90003443	35	IVW	0.0427993	0.0293447	1.04373	0.985391	1.10552	0.154155
GCST90003882	35	IVW	-0.0354671	0.0245677	0.965155	0.919781	1.01277	0.158265
GCST90003431	35	IVW	-0.0343873	0.0243316	0.966197	0.921201	1.01339	0.166939
GCST90003739	35	IVW	-0.0341059	0.0243157	0.966469	0.921489	1.01365	0.170066
GCST90005527	35	IVW	-0.0341935	0.0244381	0.966385	0.921187	1.0138	0.171086
GCST90005691	35	IVW	-0.0369535	0.0273846	0.963721	0.913358	1.01686	0.186386
GCST90003262	35	IVW	0.0380607	0.0284831	1.03879	0.982391	1.09844	0.190609
GCST90003216	35	IVW	0.0323783	0.0243159	1.03291	0.984835	1.08333	0.192127
GCST90004507	35	IVW	0.0321504	0.0245685	1.03267	0.984124	1.08362	0.199709
GCST90004164	35	IVW	0.0394056	0.0304935	1.04019	0.979844	1.10426	0.205243
GCST90003130	35	IVW	0.0287055	0.0246336	1.02912	0.980614	1.08003	0.252253
GCST90004954	35	IVW	-0.0280767	0.0244377	0.972314	0.92684	1.02002	0.258854
GCST90004128	35	IVW	0.0266927	0.0245677	1.02705	0.978769	1.07772	0.285133
GCST90004173	35	IVW	0.0245426	0.0245674	1.02485	0.976667	1.0754	0.325069
GCST90006182	35	IVW	-0.0281654	0.0284472	0.972228	0.919503	1.02798	0.329332
GCST90004564	35	IVW	0.0237932	0.0261762	1.02408	0.972863	1.07799	0.369961
GCST90004080	35	IVW	0.0217415	0.0245677	1.02198	0.973935	1.07239	0.382578
GCST90004125	35	IVW	0.0225337	0.0265565	1.02279	0.970914	1.07744	0.402261
GCST90006032	35	IVW	-0.0203821	0.024691	0.979824	0.933535	1.02841	0.415024
GCST90004465	35	IVW	-0.019551	0.024568	0.980639	0.934537	1.02902	0.431841
GCST90002627	35	IVW	0.0191784	0.0243162	1.01936	0.97192	1.06912	0.435913
GCST90004473	35	IVW	-0.0188475	0.0245681	0.981329	0.935194	1.02974	0.448444
GCST90003776	35	IVW	-0.0179496	0.0243156	0.982211	0.936498	1.03015	0.465615
GCST90004607	35	IVW	-0.017639	0.0244378	0.982516	0.936564	1.03072	0.475507
GCST90002716	35	IVW	0.0171206	0.0243162	1.01727	0.969922	1.06692	0.486321
GCST90005638	35	IVW	0.0158357	0.0244381	1.01596	0.968446	1.06581	0.521473
GCST90004660	35	IVW	0.0156809	0.0262259	1.0158	0.964909	1.06939	0.553977
GCST90004752	35	IVW	0.0137916	0.0244382	1.01389	0.966468	1.06363	0.576334
GCST90004864	35	IVW	0.0135715	0.0244377	1.01366	0.966256	1.0634	0.582401
GCST90002633	35	IVW	0.0122254	0.0243164	1.0123	0.965186	1.06172	0.618468
GCST90003878	35	IVW	-0.0141405	0.0283184	0.985959	0.932725	1.04223	0.620853
GCST90002935	35	IVW	-0.00953208	0.0243154	0.990513	0.944414	1.03886	0.697565
GCST90003536	35	IVW	-0.00931568	0.0275851	0.990728	0.938584	1.04577	0.737723
GCST90004710	35	IVW	-0.00883322	0.026837	0.991206	0.940415	1.04474	0.744127
GCST90005238	35	IVW	-0.00791996	0.0263936	0.992111	0.942093	1.04479	0.766005
GCST90003040	35	IVW	-0.00794098	0.0286311	0.99209	0.937951	1.04936	0.783238
GCST90004854	35	IVW	0.00620525	0.0264794	1.00622	0.955334	1.05983	0.816167
GCST90004432	35	IVW	0.00268635	0.024568	1.00269	0.955551	1.05215	0.913592
GCST90005052	35	IVW	0.00113148	0.0244379	1.00113	0.95431	1.05025	0.96335
GCST90003412	35	IVW	0.000725769	0.0282754	1.00073	0.946775	1.05775	0.979677

## Sheet: Table S7 - Mediation
Table S7. Two-step MR mediation analysis results for CXCL16 expression on PD risk mediated by 66 immune cell phenotypes. Indirect effects computed by product-of-coefficients method with delta-method SE (SE_indirect = sqrt[β₁²×SE₂² + β₂²×SE₁²]). FDR correction applied across all 66 mediators.
Immune_trait_ID	Exposure	nSNP_step1	Beta_step1	SE_step1	OR_step1	P_step1	nSNP_step2	Beta_step2	SE_step2	OR_step2	P_step2	Beta_total	SE_total	OR_total	P_total	Indirect_effect	SE_indirect	Z_statistic	P_indirect	LCI_indirect	UCI_indirect	OR_indirect	OR_LCI_indirect	OR_UCI_indirect	Direct_effect	OR_direct	Proportion_mediated	Proportion_LCI	Proportion_UCI	FDR_q_value	Bonferroni_p
GCST90002935	CXCL16	35	-0.067659	0.014629	0.93458	4e-06	58	-0.121206	0.006177	0.885851	0.015981	0.109177	0.025855	1.11536	2.4e-05	0.008201	0.001822	4.50154	7e-06	0.00463	0.011771	1.00823	1.00464	1.01184	0.100977	1.10625	0.075113	0.042408	0.107818	0.000445	0.000445
GCST90005528	CXCL16	35	0.056985	0.014031	1.05864	4.9e-05	18	-0.121824	0.007338	0.885304	0.041888	0.109177	0.025855	1.11536	2.4e-05	-0.006942	0.00176	-3.94502	8e-05	-0.010391	-0.003493	0.993082	0.989663	0.996513	0.116119	1.12313	-0.063586	-0.095177	-0.031995	0.002633	0.005266
GCST90006046	CXCL16	35	0.054642	0.014031	1.05616	9.8e-05	16	-0.184951	0.017253	0.831145	0.04719	0.109177	0.025855	1.11536	2.4e-05	-0.010106	0.002761	-3.66027	0.000252	-0.015518	-0.004694	0.989945	0.984602	0.995317	0.119283	1.12669	-0.092566	-0.142133	-0.042999	0.00419	0.016629
GCST90005110	CXCL16	35	-0.055705	0.014031	0.945818	7.2e-05	14	0.237427	0.025429	1.26798	0.026562	0.109177	0.025855	1.11536	2.4e-05	-0.013226	0.00362	-3.65358	0.000259	-0.020321	-0.006131	0.986861	0.979884	0.993888	0.122403	1.13021	-0.121141	-0.186129	-0.056154	0.00419	0.017068
GCST90004607	CXCL16	35	-0.05232	0.014195	0.949025	0.000228	28	0.144643	0.008584	1.15563	0.014433	0.109177	0.025855	1.11536	2.4e-05	-0.007568	0.002102	-3.60064	0.000317	-0.011687	-0.003448	0.992461	0.988381	0.996558	0.116745	1.12383	-0.069315	-0.107047	-0.031584	0.00419	0.020951
GCST90003641	CXCL16	35	-0.04732	0.013961	0.953782	0.0007	19	-0.161096	0.010765	0.85121	0.015723	0.109177	0.025855	1.11536	2.4e-05	0.007623	0.002306	3.30575	0.000947	0.003103	0.012143	1.00765	1.00311	1.01222	0.101554	1.10689	0.069822	0.028424	0.11122	0.010419	0.062516
GCST90003460	CXCL16	35	0.046551	0.013959	1.04765	0.000854	32	-0.142403	0.010224	0.867271	0.046869	0.109177	0.025855	1.11536	2.4e-05	-0.006629	0.002044	-3.24305	0.001183	-0.010635	-0.002623	0.993393	0.989421	0.997381	0.115806	1.12278	-0.060717	-0.097413	-0.024022	0.01115	0.078051
GCST90005641	CXCL16	35	0.046548	0.014032	1.04765	0.000909	23	-0.207873	0.018448	0.81231	0.019089	0.109177	0.025855	1.11536	2.4e-05	-0.009676	0.003041	-3.18233	0.001461	-0.015636	-0.003717	0.990371	0.984486	0.99629	0.118853	1.1262	-0.088627	-0.143213	-0.034042	0.011907	0.096424
GCST90004100	CXCL16	35	0.044945	0.014106	1.04597	0.001441	42	0.095557	0.004464	1.10027	0.038789	0.109177	0.025855	1.11536	2.4e-05	0.004295	0.001363	3.15161	0.001624	0.001624	0.006966	1.0043	1.00162	1.00699	0.104882	1.11058	0.039338	0.014873	0.063802	0.011907	0.107165
GCST90003882	CXCL16	35	-0.044124	0.014106	0.956835	0.001759	42	-0.15417	0.008783	0.857126	0.00667	0.109177	0.025855	1.11536	2.4e-05	0.006803	0.002209	3.0796	0.002073	0.002473	0.011132	1.00683	1.00248	1.01119	0.102375	1.1078	0.062308	0.022652	0.101964	0.01368	0.136805
GCST90003040	CXCL16	35	-0.053055	0.017078	0.948328	0.001892	50	0.129542	0.008459	1.13831	0.045999	0.109177	0.025855	1.11536	2.4e-05	-0.006873	0.002257	-3.04468	0.002329	-0.011297	-0.002448	0.993151	0.988766	0.997555	0.11605	1.12305	-0.062951	-0.103476	-0.022427	0.013951	0.153732
GCST90005514	CXCL16	35	0.0426	0.014031	1.04352	0.002397	30	-0.149377	0.010432	0.861244	0.03215	0.109177	0.025855	1.11536	2.4e-05	-0.006363	0.002143	-2.97003	0.002978	-0.010563	-0.002164	0.993657	0.989493	0.997838	0.115541	1.12248	-0.058286	-0.09675	-0.019822	0.013951	0.196527
GCST90004164	CXCL16	35	0.052049	0.017316	1.05343	0.002648	51	-0.10403	0.005416	0.901198	0.042708	0.109177	0.025855	1.11536	2.4e-05	-0.005415	0.001823	-2.96977	0.00298	-0.008988	-0.001841	0.9946	0.991052	0.998161	0.114592	1.12142	-0.049595	-0.082328	-0.016863	0.013951	0.196698
GCST90003554	CXCL16	35	0.042028	0.01396	1.04292	0.002606	36	-0.119219	0.007101	0.887613	0.0446	0.109177	0.025855	1.11536	2.4e-05	-0.005011	0.001691	-2.96346	0.003042	-0.008325	-0.001697	0.995002	0.99171	0.998305	0.114188	1.12096	-0.045894	-0.076248	-0.01554	0.013951	0.200775
GCST90004128	CXCL16	35	0.042302	0.014106	1.04321	0.002709	43	0.159273	0.009645	1.17266	0.008407	0.109177	0.025855	1.11536	2.4e-05	0.006738	0.002283	2.95069	0.003171	0.002262	0.011213	1.00676	1.00226	1.01128	0.10244	1.10787	0.061713	0.02072	0.102706	0.013951	0.20926
GCST90004539	CXCL16	35	0.04157	0.014106	1.04245	0.00321	55	-0.123421	0.00632	0.883892	0.015496	0.109177	0.025855	1.11536	2.4e-05	-0.005131	0.001761	-2.91392	0.003569	-0.008582	-0.00168	0.994883	0.991455	0.998322	0.114308	1.1211	-0.046993	-0.078602	-0.015384	0.013951	0.235565
GCST90005819	CXCL16	35	-0.044122	0.014885	0.956837	0.003035	19	-0.173329	0.01241	0.840861	0.015336	0.109177	0.025855	1.11536	2.4e-05	0.007648	0.002637	2.89959	0.003737	0.002478	0.012817	1.00768	1.00248	1.0129	0.10153	1.10686	0.070048	0.022698	0.117397	0.013951	0.246612
GCST90003216	CXCL16	35	-0.048825	0.016712	0.952347	0.003482	78	-0.103826	0.004932	0.901382	0.026667	0.109177	0.025855	1.11536	2.4e-05	0.005069	0.001752	2.89391	0.003805	0.001636	0.008503	1.00508	1.00164	1.00854	0.104108	1.10972	0.046432	0.014984	0.07788	0.013951	0.251117
GCST90006182	CXCL16	35	-0.046795	0.016247	0.954283	0.003974	17	0.208645	0.016166	1.23201	0.007022	0.109177	0.025855	1.11536	2.4e-05	-0.009763	0.003473	-2.81104	0.004938	-0.016571	-0.002956	0.990284	0.983565	0.997048	0.118941	1.1263	-0.089428	-0.151781	-0.027074	0.017154	0.325921
GCST90004080	CXCL16	35	0.039777	0.014106	1.04058	0.004803	55	0.114602	0.005532	1.12143	0.017003	0.109177	0.025855	1.11536	2.4e-05	0.004559	0.001631	2.79417	0.005203	0.001361	0.007756	1.00457	1.00136	1.00779	0.104619	1.11029	0.041754	0.012465	0.071042	0.017171	0.343421
GCST90006305	CXCL16	35	0.043497	0.014998	1.04446	0.00373	22	0.240538	0.027072	1.27193	0.03253	0.109177	0.025855	1.11536	2.4e-05	0.010463	0.003795	2.75699	0.005834	0.003025	0.017901	1.01052	1.00303	1.01806	0.098715	1.10375	0.095831	0.027703	0.16396	0.018226	0.385023
GCST90003003	CXCL16	35	-0.040826	0.014187	0.959996	0.004006	14	-0.257959	0.028358	0.772627	0.018923	0.109177	0.025855	1.11536	2.4e-05	0.010531	0.003838	2.74369	0.006075	0.003008	0.018055	1.01059	1.00301	1.01822	0.098646	1.10367	0.096462	0.027553	0.16537	0.018226	0.400965
GCST90003262	CXCL16	35	0.044384	0.016127	1.04538	0.005921	43	0.191874	0.011008	1.21152	0.000804	0.109177	0.025855	1.11536	2.4e-05	0.008516	0.003133	2.71846	0.006559	0.002376	0.014656	1.00855	1.00238	1.01476	0.100661	1.1059	0.078004	0.021763	0.134244	0.018821	0.432878
GCST90005550	CXCL16	35	0.042029	0.015096	1.04293	0.005367	19	0.243603	0.02181	1.27584	0.006489	0.109177	0.025855	1.11536	2.4e-05	0.010238	0.00379	2.70149	0.006903	0.00281	0.017667	1.01029	1.00281	1.01782	0.098939	1.104	0.093779	0.02574	0.161817	0.018983	0.45559
GCST90003725	CXCL16	35	-0.037972	0.013959	0.962739	0.006523	39	-0.13023	0.008257	0.877893	0.039576	0.109177	0.025855	1.11536	2.4e-05	0.004945	0.001845	2.68066	0.007348	0.001329	0.008561	1.00496	1.00133	1.0086	0.104232	1.10986	0.045295	0.012177	0.078413	0.019398	0.48495
GCST90004173	CXCL16	35	0.037837	0.014106	1.03856	0.00731	54	-0.112382	0.006283	0.893703	0.043639	0.109177	0.025855	1.11536	2.4e-05	-0.004252	0.001603	-2.65274	0.007984	-0.007394	-0.00111	0.995757	0.992633	0.99889	0.113429	1.12011	-0.038947	-0.067724	-0.010171	0.020268	0.526956
GCST90005083	CXCL16	35	-0.038217	0.014032	0.962505	0.006457	27	-0.228589	0.022791	0.795656	0.021827	0.109177	0.025855	1.11536	2.4e-05	0.008736	0.003324	2.62842	0.008578	0.002222	0.01525	1.00877	1.00222	1.01537	0.100441	1.10566	0.080015	0.020348	0.139682	0.020969	0.566158
GCST90003772	CXCL16	35	-0.037707	0.013959	0.962995	0.006908	22	-0.217503	0.024045	0.804525	0.049072	0.109177	0.025855	1.11536	2.4e-05	0.008201	0.003169	2.58831	0.009645	0.001991	0.014412	1.00823	1.00199	1.01452	0.100976	1.10625	0.07512	0.018235	0.132005	0.022734	0.636555
GCST90003555	CXCL16	35	-0.036439	0.013959	0.964217	0.009044	31	-0.1449	0.01038	0.865109	0.042848	0.109177	0.025855	1.11536	2.4e-05	0.00528	0.002058	2.5659	0.010291	0.001247	0.009313	1.00529	1.00125	1.00936	0.103897	1.10949	0.048361	0.01142	0.085303	0.02342	0.679191
GCST90005238	CXCL16	35	-0.039206	0.015397	0.961553	0.010887	26	-0.214623	0.015994	0.806846	0.00395	0.109177	0.025855	1.11536	2.4e-05	0.008414	0.003364	2.50166	0.012361	0.001822	0.015007	1.00845	1.00182	1.01512	0.100763	1.10601	0.077071	0.016687	0.137455	0.027038	0.81585
GCST90006032	CXCL16	35	-0.035837	0.01409	0.964797	0.010977	22	0.274623	0.023162	1.31604	0.001127	0.109177	0.025855	1.11536	2.4e-05	-0.009842	0.003958	-2.48685	0.012888	-0.017598	-0.002085	0.990207	0.982555	0.997917	0.119019	1.12639	-0.090145	-0.161192	-0.019098	0.027038	0.850604
GCST90004298	CXCL16	35	0.035117	0.014105	1.03574	0.012789	43	-0.084723	0.002872	0.918767	0.011179	0.109177	0.025855	1.11536	2.4e-05	-0.002975	0.001199	-2.48079	0.013109	-0.005326	-0.000625	0.997029	0.994688	0.999376	0.112152	1.11868	-0.027251	-0.048782	-0.005721	0.027038	0.865218
GCST90004125	CXCL16	35	0.037437	0.015128	1.03815	0.013337	50	-0.143825	0.007843	0.866039	0.008188	0.109177	0.025855	1.11536	2.4e-05	-0.005384	0.002196	-2.4524	0.014191	-0.009688	-0.001081	0.99463	0.990359	0.998919	0.114562	1.12138	-0.049317	-0.088733	-0.009902	0.027425	0.936574
GCST90004710	CXCL16	35	-0.038984	0.015608	0.961766	0.012501	27	0.246085	0.019175	1.27901	0.001579	0.109177	0.025855	1.11536	2.4e-05	-0.009593	0.003913	-2.45168	0.014219	-0.017263	-0.001924	0.990452	0.982885	0.998078	0.118771	1.12611	-0.08787	-0.158119	-0.017622	0.027425	0.938448
GCST90004660	CXCL16	35	0.037409	0.015064	1.03812	0.013013	24	0.149679	0.010932	1.16146	0.040153	0.109177	0.025855	1.11536	2.4e-05	0.005599	0.002291	2.44354	0.014544	0.001108	0.010091	1.00561	1.00111	1.01014	0.103578	1.10913	0.051287	0.010149	0.092425	0.027425	0.959889
GCST90002716	CXCL16	35	0.034212	0.01396	1.0348	0.014256	38	0.133912	0.008087	1.14329	0.026335	0.109177	0.025855	1.11536	2.4e-05	0.004581	0.00189	2.42434	0.015336	0.000877	0.008285	1.00459	1.00088	1.00832	0.104596	1.11026	0.041962	0.008037	0.075888	0.027542	1
GCST90005749	CXCL16	35	-0.036269	0.014032	0.964381	0.009743	10	0.290058	0.041849	1.33651	0.044372	0.109177	0.025855	1.11536	2.4e-05	-0.01052	0.004344	-2.42189	0.01544	-0.019034	-0.002006	0.989535	0.981146	0.997996	0.119697	1.12716	-0.096359	-0.17434	-0.018377	0.027542	1
GCST90003776	CXCL16	35	-0.033406	0.013959	0.967146	0.016707	19	0.144319	0.008485	1.15525	0.013951	0.109177	0.025855	1.11536	2.4e-05	-0.004821	0.002034	-2.36975	0.0178	-0.008809	-0.000834	0.995191	0.99123	0.999167	0.113998	1.12075	-0.044158	-0.080681	-0.007635	0.030266	1
GCST90004564	CXCL16	35	0.03615	0.015027	1.03681	0.016144	18	0.182175	0.013556	1.19982	0.014278	0.109177	0.025855	1.11536	2.4e-05	0.006586	0.002781	2.368	0.017885	0.001135	0.012037	1.00661	1.00114	1.01211	0.102592	1.10804	0.06032	0.010393	0.110248	0.030266	1
GCST90003412	CXCL16	35	-0.039417	0.016705	0.96135	0.018292	64	-0.092768	0.004052	0.911405	0.03137	0.109177	0.025855	1.11536	2.4e-05	0.003657	0.001558	2.34722	0.018914	0.000603	0.00671	1.00366	1.0006	1.00673	0.105521	1.11129	0.033493	0.005525	0.06146	0.031208	1
GCST90003443	CXCL16	35	0.039067	0.016603	1.03984	0.018621	41	0.130917	0.008714	1.13987	0.048567	0.109177	0.025855	1.11536	2.4e-05	0.005115	0.0022	2.3247	0.020088	0.000802	0.009427	1.00513	1.0008	1.00947	0.104063	1.10967	0.046846	0.007349	0.086343	0.032004	1
GCST90003431	CXCL16	35	-0.032449	0.01396	0.968072	0.020097	35	0.091927	0.004149	1.09628	0.040438	0.109177	0.025855	1.11536	2.4e-05	-0.002983	0.00129	-2.31184	0.020786	-0.005512	-0.000454	0.997021	0.994503	0.999546	0.11216	1.11869	-0.027322	-0.050486	-0.004158	0.032004	1
GCST90004465	CXCL16	35	0.035421	0.015162	1.03606	0.019486	36	0.132824	0.008458	1.14205	0.036602	0.109177	0.025855	1.11536	2.4e-05	0.004705	0.002036	2.31067	0.020851	0.000714	0.008696	1.00472	1.00071	1.00873	0.104473	1.11013	0.043093	0.00654	0.079646	0.032004	1
GCST90002633	CXCL16	35	0.032249	0.01396	1.03277	0.020882	45	0.135808	0.008384	1.14546	0.027596	0.109177	0.025855	1.11536	2.4e-05	0.00438	0.001915	2.28698	0.022197	0.000626	0.008133	1.00439	1.00063	1.00817	0.104798	1.11049	0.040115	0.005735	0.074495	0.032896	1
GCST90003130	CXCL16	35	0.032003	0.013959	1.03252	0.021874	43	0.156978	0.008023	1.16997	0.002098	0.109177	0.025855	1.11536	2.4e-05	0.005024	0.002206	2.27698	0.022788	0.000699	0.009348	1.00504	1.0007	1.00939	0.104154	1.10977	0.046015	0.006406	0.085623	0.032896	1
GCST90004244	CXCL16	35	0.032196	0.014106	1.03272	0.022461	43	-0.09487	0.003503	0.909491	0.009563	0.109177	0.025855	1.11536	2.4e-05	-0.003054	0.001343	-2.27442	0.022941	-0.005687	-0.000422	0.99695	0.99433	0.999578	0.112232	1.11877	-0.027977	-0.052086	-0.003868	0.032896	1
GCST90005527	CXCL16	35	-0.032131	0.014032	0.968379	0.022028	22	0.145809	0.009187	1.15698	0.020503	0.109177	0.025855	1.11536	2.4e-05	-0.004685	0.002067	-2.26642	0.023426	-0.008737	-0.000633	0.995326	0.991301	0.999367	0.113862	1.1206	-0.042912	-0.080022	-0.005802	0.032896	1
GCST90005026	CXCL16	35	0.031921	0.014032	1.03244	0.022913	22	-0.150584	0.010166	0.860205	0.025573	0.109177	0.025855	1.11536	2.4e-05	-0.004807	0.002138	-2.24851	0.024544	-0.008997	-0.000617	0.995205	0.991044	0.999383	0.113984	1.12073	-0.044027	-0.082405	-0.005649	0.033659	1
GCST90004432	CXCL16	35	0.032355	0.014106	1.03288	0.021807	25	0.254201	0.024045	1.28943	0.00719	0.109177	0.025855	1.11536	2.4e-05	0.008225	0.003669	2.24156	0.02499	0.001033	0.015416	1.00826	1.00103	1.01554	0.100953	1.10622	0.075333	0.009463	0.141203	0.033659	1
GCST90004473	CXCL16	35	-0.031156	0.014106	0.969324	0.027191	41	-0.212051	0.01521	0.808924	0.003102	0.109177	0.025855	1.11536	2.4e-05	0.006607	0.003028	2.18155	0.029143	0.000671	0.012543	1.00663	1.00067	1.01262	0.102571	1.10801	0.060514	0.006146	0.114882	0.038469	1
GCST90005691	CXCL16	35	-0.033884	0.015495	0.966684	0.02876	25	-0.17576	0.013037	0.83882	0.017721	0.109177	0.025855	1.11536	2.4e-05	0.005955	0.002759	2.15855	0.030885	0.000548	0.011363	1.00597	1.00055	1.01143	0.103222	1.10874	0.054549	0.005018	0.104079	0.039969	1
GCST90003878	CXCL16	35	0.036569	0.01714	1.03725	0.03288	28	-0.16067	0.01163	0.851573	0.026218	0.109177	0.025855	1.11536	2.4e-05	-0.005876	0.002787	-2.10854	0.034984	-0.011337	-0.000414	0.994142	0.988727	0.999586	0.115053	1.12193	-0.053817	-0.103842	-0.003791	0.044403	1
GCST90004854	CXCL16	35	0.031987	0.015296	1.0325	0.036511	19	0.142936	0.006442	1.15366	0.001469	0.109177	0.025855	1.11536	2.4e-05	0.004572	0.002196	2.08197	0.037346	0.000268	0.008876	1.00458	1.00027	1.00892	0.104605	1.11027	0.041878	0.002453	0.081303	0.045479	1
GCST90005638	CXCL16	35	-0.02991	0.014032	0.970533	0.033042	19	-0.209881	0.021622	0.810681	0.041583	0.109177	0.025855	1.11536	2.4e-05	0.006278	0.003015	2.08196	0.037346	0.000368	0.012187	1.0063	1.00037	1.01226	0.1029	1.10838	0.057498	0.003368	0.111629	0.045479	1
GCST90002984	CXCL16	35	-0.029478	0.01396	0.970952	0.034721	21	0.185344	0.016336	1.20363	0.035416	0.109177	0.025855	1.11536	2.4e-05	-0.005464	0.002632	-2.07595	0.037899	-0.010622	-0.000305	0.994551	0.989434	0.999695	0.114641	1.12147	-0.050043	-0.097291	-0.002795	0.045479	1
GCST90003739	CXCL16	35	-0.029181	0.013959	0.971241	0.03658	28	0.167421	0.01297	1.18225	0.030598	0.109177	0.025855	1.11536	2.4e-05	-0.004885	0.002368	-2.06354	0.039061	-0.009526	-0.000245	0.995126	0.990519	0.999755	0.114063	1.12082	-0.044748	-0.087251	-0.002245	0.046036	1
GCST90004752	CXCL16	35	0.029382	0.014032	1.02982	0.036264	23	0.237097	0.023036	1.26756	0.014661	0.109177	0.025855	1.11536	2.4e-05	0.006966	0.003395	2.05192	0.040177	0.000312	0.013621	1.00699	1.00031	1.01371	0.102211	1.10762	0.063808	0.002858	0.124758	0.046521	1
GCST90004427	CXCL16	35	-0.028814	0.014106	0.971597	0.041081	47	-0.205876	0.01111	0.813934	0.000135	0.109177	0.025855	1.11536	2.4e-05	0.005932	0.002922	2.03041	0.042315	0.000206	0.011658	1.00595	1.00021	1.01173	0.103245	1.10876	0.054334	0.001884	0.106784	0.048151	1
GCST90002627	CXCL16	35	0.028309	0.01396	1.02871	0.04257	60	0.151657	0.00893	1.16376	0.009938	0.109177	0.025855	1.11536	2.4e-05	0.004293	0.002132	2.0136	0.044051	0.000114	0.008472	1.0043	1.00011	1.00851	0.104884	1.11058	0.039323	0.001047	0.0776	0.048345	1
GCST90003625	CXCL16	35	0.028339	0.013959	1.02874	0.042351	32	-0.152934	0.009714	0.858186	0.015967	0.109177	0.025855	1.11536	2.4e-05	-0.004334	0.002153	-2.01339	0.044074	-0.008553	-0.000115	0.995675	0.991484	0.999885	0.113511	1.1202	-0.039696	-0.07834	-0.001053	0.048345	1
GCST90005052	CXCL16	35	-0.028633	0.014032	0.971773	0.041295	24	-0.19004	0.016935	0.826926	0.032911	0.109177	0.025855	1.11536	2.4e-05	0.005441	0.00271	2.00763	0.044683	0.000129	0.010754	1.00546	1.00013	1.01081	0.103736	1.10931	0.04984	0.001182	0.098497	0.048345	1
GCST90004954	CXCL16	35	-0.028473	0.014032	0.971928	0.042434	16	-0.354098	0.031951	0.701806	8.7e-05	0.109177	0.025855	1.11536	2.4e-05	0.010082	0.005051	1.99606	0.045928	0.000182	0.019983	1.01013	1.00018	1.02018	0.099095	1.10417	0.092349	0.001668	0.183029	0.048891	1
GCST90004507	CXCL16	35	0.028114	0.014106	1.02851	0.04626	50	-0.134979	0.007575	0.873734	0.016012	0.109177	0.025855	1.11536	2.4e-05	-0.003795	0.001916	-1.98066	0.047629	-0.00755	-4e-05	0.996212	0.992479	0.99996	0.112972	1.1196	-0.034758	-0.069153	-0.000363	0.049897	1
GCST90003536	CXCL16	35	-0.031485	0.015828	0.969005	0.046675	29	0.181302	0.012546	1.19878	0.008742	0.109177	0.025855	1.11536	2.4e-05	-0.005708	0.002897	-1.97066	0.048763	-0.011386	-3.1e-05	0.994308	0.988679	0.999969	0.114886	1.12174	-0.052285	-0.104287	-0.000283	0.050287	1
GCST90004864	CXCL16	35	0.027538	0.014032	1.02792	0.049698	16	0.291382	0.037695	1.33828	0.024291	0.109177	0.025855	1.11536	2.4e-05	0.008024	0.004218	1.9022	0.057145	-0.000244	0.016292	1.00806	0.999756	1.01642	0.101153	1.10645	0.073495	-0.002233	0.149224	0.058024	1
GCST90003662	CXCL16	35	-0.030171	0.015148	0.97028	0.046396	20	-0.374197	0.066842	0.687841	0.036181	0.109177	0.025855	1.11536	2.4e-05	0.01129	0.006016	1.87654	0.060581	-0.000502	0.023082	1.01135	0.999498	1.02335	0.097888	1.10284	0.103407	-0.004599	0.211414	0.060581	1
